# Supplementary material for: Recovery of Coastal Fauna after the 2011 Tsunami in Japan as Determined by Bimonthly Underwater Visual Censuses Conducted over Five Years
Source: PLoS One. 2016 Dec 12;11(12):e0168261. doi: 10.1371/journal.pone.0168261 (PMC5152922; doi:10.1371/journal.pone.0168261)
Supplement: S2 Table — (XLS) [file pone.0168261.s002.xls]

## Sheet: Sheet1
Year	Date	Station	Temperature
2011	2013-05-21	St_1	9.3
		St_2	9.7
		St_3	9.2
		St_4	9.3
2011	2016-07-19	St_1	16.2
		St_2	13.5
		St_3	16
		St_4	15.4
2011	2013-09-19	St_1	21.4
		St_2	19.4
		St_3	21.4
		St_4	20.4
2011	2013-11-29	St_1	13.4
		St_2	13.4
		St_3	13.3
		St_4	13.4
2012	2013-01-26	St_1	7.4
		St_2	7.5
		St_3	7.4
		St_4	7.6
2012	2013-03-14	St_1	4.3
		St_2	4.4
		St_3	4.7
		St_4	4.7
2012	2013-05-22	St_1	11.2
		St_2	11.2
		St_3	12.8
		St_4	12.9
2012	2013-07-17	St_1	13.9
		St_2	12.5
		St_3	14.9
		St_4	15.4
2012	2013-09-24	St_1	22.6
		St_2	23.4
		St_3	23.4
		St_4	23.4
2012	2013-11-23	St_1	15.7
		St_2	16
		St_3	15.3
		St_4	15.7
2013	2013-01-24	St_1	9.4
		St_2	9.2
		St_3	9.1
		St_4	9
2013	2013-03-17	St_1	6.9
		St_2	7.5
		St_3	7.6
		St_4	7.5
2013	2013-05-20	St_1	9.7
		St_2	9.7
		St_3	9.7
		St_4	10.7
2013	2013-07-19	St_1	17.5
		St_2	16
		St_3	18.3
		St_4	17.6
2013	2013-09-25	St_1	21.7
		St_2	21.9
		St_3	23.4
		St_4	23.3
2013	2013-11-29	St_1	13.5
		St_2	13.5
		St_3	13.6
		St_4	13.4
2014	2014-01-31	St_1	8.5
		St_2	8.2
		St_3	8.2
		St_4	8.4
2014	2014-03-14	St_1	7.5
		St_2	7.4
		St_3	7.4
		St_4	7.4
2014	2014-05-08	St_1	3.5
		St_2	3.2
		St_3	5.4
		St_4	4.4
2014	2014-07-17	St_1	14.6
		St_2	14.6
		St_3	16.6
		St_4	16.5
2014	2014-09-24	St_1	20.4
		St_2	20.4
		St_3	20.4
		St_4	20.4
2014	2014-11-26	St_1	13.5
		St_2	13.5
		St_3	13.6
		St_4	13.5
2015	2015-01-17	St_1	9.4
		St_2	9.7
		St_3	8.6
		St_4	8.7
2015	2015-03-15	St_1	4.1
		St_2	4.2
		St_3	5.5
		St_4	4.2
2015	2016-05-23	St_1	9.6
		St_2	9.6
		St_3	11.7
		St_4	10.6
2015	2016-07-25	St_1	16.5
		St_2	14.6
		St_3	17.7
		St_4	17.7
2015	2016-09-26	St_1	19.5
		St_2	19.6
		St_3	21
		St_4	20.5
2015	2016-11-21	St_1	15.4
		St_2	15.2
		St_3	15
		St_4	15.2
2016	2016-01-22	St_1	9.2
		St_2	8.3
		St_3	8.1
		St_4	8.1
2016	2016-03-08	St_1	7
		St_2	7.2
		St_3	7.2
		St_4	8.2
