# Supplementary material for: Recovery of Coastal Fauna after the 2011 Tsunami in Japan as Determined by Bimonthly Underwater Visual Censuses Conducted over Five Years
Source: PLoS One. 2016 Dec 12;11(12):e0168261. doi: 10.1371/journal.pone.0168261 (PMC5152922; doi:10.1371/journal.pone.0168261)
Supplement: S3 Table — (XLS) [file pone.0168261.s003.xls]

## Sheet: 全種
Year	Mont.date	Station	Line		Numuber of individuals
				Order	Clupeiformes	Cypriniformes	Gasterosteiformes	Mugiliformes																																							Pleuronectiformes		Tetradontiformes
				Family	Engraulidae	Cyprinidae	Aulorhynchidae	Mugilidae	Scorpaenidae			Tetrarogidae	Hexagrammidae							Carangidae	Sparidae	Mullidae			Embiotocidae	Girellidae	Labridae			Stichaeidae			Blenniidae	Callionymidae			Gobiidae										Pleuronectidae		Monacanthidae
				Genus-species	Engraulis japonicus	Tribolodon hakonensis	Aulichthys japonicus	Mugil cephalus	Sebastes cheni	Sebastes schlegelii	Sebastes vulpes	Hypodytes rubripinnis	Hexagrammos otakii	Hexagrammos agrammus	Myoxocephalus polyacanthocephalus	Myoxocephalus stelleri	Alcichthys elongatus	Furcina ishikawae	Pseudoblennius cottoidae	Trachurus japonicus	Acanthopagrus schlegelii	Upeneus japonicus	Parupeneus multifasciatus	Parupeneus barberinus	Neoditrema ransonnetii	Girella punctata	Semicossyphus reticulatus	Halichoeres poecilopterus	Halichoeres tenuispinnis	Chirolophis japonicus	Opisthocentrus tenuis	Pholis crassispina	Plagiotremus rhinorhynchos	Repomucenus valenciennei	Repomucenus curvicornis	Repomucenus ornatipinnis	Gymnogobius heptacanthus	Sagamia geneionema	Amblychaeturichthys sciistius	Acanthogobius flavimanus	Acanthogobius lactipes	Pterogobius elapoides	Pterogobius zacalles	Acentrogobius pflaumii	Tridentiger trigonocephalus	Favonigobius gymnauchen	Platichthys stellatus	Pleuronectes yokohamae	Rudarius ercodes
2011	2013-05-21	1	1
			2																																									1
			3							1									1
			4																													1
			5																1
			6
			7
			8																1
			9
			10
		2	1
			2																1
			3										1																			1
			4										1																								2							1
			5																2
			6
			7
			8																1
			9																						1							1
			10
		3	1																						1
			2
			3
			4
			5
			6
			7
			8										1
			9										1						8
			10																3
		4	1																																							2
			2
			3														1
			4
			5																																							7
			6
			7
			8
			9
			10
2011	2016-07-19	1	1
			2										1
			3										1
			4
			5										1
			6
			7										1
			8										1
			9
			10																1
		2	1										1																														1
			2
			3										1																														1
			4										1						21																							5	2
			5																1						3																	1
			6
			7																1
			8																																								1
			9																1																								1
			10																6
		3	1																1																								4
			2							1			1						1																								3
			3										1						1													1											2
			4																4
			5										4																														2
			6																																								3
			7																																								1
			8										3						1
			9										2												1																		1
			10						1
		4	1										2						3																								3
			2										1																														1
			3																																								1
			4
			5																																								2
			6																																								2
			7										2																														2
			8										1						1																								2
			9																																								2
			10																1																								2
2011	2013-09-19	1	1																			1
			2										1									1
			3
			4
			5																	100
			6
			7																																		50
			8
			9
			10
		2	1					100																	4																	20
			2										3						1						20																	50	1
			3					5					1													1																300	2
			4										1												1	10											100					200
			5																						1																	150
			6										1												10	20
			7					10																	13	2
			8										1																													50
			9																						3																	50
			10										1									1																				50
		3	1																																								6
			2																						6												300						1
			3																																								3
			4										1																														1
			5																																								1
			6																						20
			7																			1																					1
			8																																								2
			9																						1																		81
			10					5					4												10																		71
		4	1										1
			2										2												32																		150
			3										3												6
			4										3												2																		50						1
			5										1																														1
			6										2						1
			7										1												1
			8
			9										1												1
			10																1						4																		30
2011	2013-11-29	1	1																																									3
			2																																									1
			3										1
			4																																									2
			5										1
			6										2																													1			1				4
			7																																							15		1
			8
			9																																										1	1
			10																																									3
		2	1										1													2																100	1
			2										1																													400
			3																						1												10					400	1
			4																						2																	600	2
			5																																							500
			6										1																													600	1
			7																													1										800
			8																																							700
			9																		20				10																	400
			10																													2										300
		3	1																																								4
			2										4												1		1																1
			3																																								1						3
			4																																										2
			5																																								5		1
			6										1																														4
			7										2												25																	150	2
			8										2																													210	4
			9										1																													200	4
			10																																							100
		4	1										1																														7	1
			2																																								12
			3																																								2
			4																																							2	5
			5										2																														9	1	1
			6										3																													2	5	1
			7										1																													30	9
			8																																								2	1	1
			9
			10
2012	2013-01-26	1	1																																		1
			2																																		4
			3																																														1
			4																																		6
			5
			6																																									1
			7										1																																			1
			8
			9																																		1
			10
		2	1																																							40	1
			2																																							20							1
			3						1																																	90
			4																																		1					30
			5																																		30					20
			6																																							70
			7																																		1					12
			8																																							20
			9																																		10					60
			10																																							400
		3	1																																								4
			2
			3
			4
			5																																								1
			6																																										1
			7
			8
			9																																								1
			10																																							2	1
		4	1																																									1
			2																																								1	1
			3																																														1
			4										1																															1
			5																																								1
			6																																								1
			7
			8																																									1
			9
			10
2012	2013-03-14	1	1																																									1
			2
			3
			4																																									1
			5																																		1
			6																																		6
			7
			8
			9
			10
		2	1																																							1
			2																																							2
			3																																							5
			4																																							5
			5																																		20
			6																																		1
			7																																		8					10
			8																																							1
			9																																							5
			10																																							4
		3	1
			2
			3
			4
			5
			6
			7
			8																																							50
			9
			10
		4	1
			2
			3
			4
			5
			6
			7
			8
			9
			10
2012	2013-05-22	1	1													1																					1							18
			2																																									20
			3																																									24				1
			4																1																									1
			5
			6																																		1							4	2
			7																																		15							4
			8																1																		20					1		7
			9																																									13	2
			10																																									20
		2	1										1																		10													8
			2																6
			3																4												1
			4																3												10						16					1	1	1
			5																2												3						20					1		1
			6																												5											5			1
			7																3												8	1					1					3	1		1
			8																1																		1					80	1
			9																1													1										10
			10																1												5											40
		3	1																																								1
			2																																								2
			3																2												10												1	1
			4																												9												1	3
			5																												7													1
			6																5												10												1
			7																																								2
			8																5												8
			9																5												40
			10																2												80												1
		4	1																1												50												5	8
			2																																1								2	4
			3							1			1																														3	1
			4										2						4												20
			5																4												60													1				1
			6																8												31												1	5	2
			7																8												20													6				4
			8																2						20						30												1
			9																2												40											1	1	2	1
			10																4
2012	2013-07-17	1	1										1																															7				1
			2																																									2				1
			3
			4
			5		100								1																															1
			6																																									2
			7																2																									3
			8																																									4
			9
			10										1																												2			1				1
		2	1										4						1												5
			2										1																		3											8
			3																3												8						5					11
			4																8												2											20
			5										1						4												6											8
			6																1												1													1
			7						2				1						3												15											11		1
			8																3												5											11
			9																2												15											15
			10																5												5											25
		3	1																																								1
			2										3																														2					1
			3																																								4
			4																																								3
			5																												1												4
			6										1																														2		1
			7										2																														4
			8										3																														5
			9																																								3		1
			10																																								2
		4	1																																								1	2	1
			2										1																														9	1
			3																												1												7	3
			4																																								3
			5											1																													8
			6										2																														8
			7										1
			8																2																								2
			9																																									2	1
			10										1																														1
2012	2013-09-24	1	1																																									5
			2																																									3
			3
			4																																									2
			5										1									1																						4				1
			6										1									1																				50		1
			7																																							20		5
			8										1																													10		7
			9																1																									3
			10										1																															3
		2	1						1										2						2	18																200			3
			2						1																25																	500
			3																1						2																	300	1	1
			4																																							600	3	2				1
			5																1						5																	400	1
			6																2																							210
			7																1						5																	300
			8						1		1														6	30																700
			9						1										5						3						1											300
			10						5										1						1	30																200			1
		3	1																																							5
			2										3												5																	150	2
			3																																							201	4	4
			4										1									1																				400	1	2
			5																																							105		7
			6										3																													500	3		4
			7										1						2						3																	302	1
			8																						110								1									350	1
			9										3												10																	200	3
			10						1				1						1				1																			501	0
		4	1										1																													100	1
			2																						1																	140	1
			3																						20																	180	1	1
			4										2																													250
			5																1						5																	4	1		3
			6										3																													60	2
			7																3						1																	134
			8																4						1																	230
			9																						8																	230			1
			10										1																													100
2012	2013-11-23	1	1										1																															2
			2																																									6
			3																																									2
			4																																									1
			5
			6										2																															2
			7										1																															4
			8																																									5
			9																																									7
			10																																									7	1
		2	1						6				1												30	50																80
			2																1						30																	200
			3																1																							500		2
			4										1																								1					150		1
			5																1										6													200
			6																1										1													301
			7																2						2				8
			8										1																2													200		1
			9								1								1						20				3													60
			10						6																5	30			1													52
		3	1										1																														2
			2										2																													10	3
			3										4																														4	1
			4																																								3		2
			5										3												50																		5		1
			6										2												20				1													230	2
			7										6												3																	103	3
			8						6										3						41		1															200	2
			9						1										1						20																	100
			10										1						1																							100
		4	1										1												10																			1
			2										1																														2
			3										1																														3
			4																																								2	1	1
			5										1															1
			6										4						1								1		10														1
			7										3												1																		2	1
			8																																								10
			9																												1											1	1
			10
2013	2013-01-24	1	1																																		80							3
			2																															1			8
			3																																		1
			4																																		3							1
			5																																		10							1
			6																																									5
			7										1
			8																																		5							2
			9																																		16
			10																																		1							1
		2	1																																							5		10				1
			2																																									2
			3																																		1					1		1
			4																																							40		2
			5
			6																																							30
			7																																							70		2
			8																																							30		3
			9																																							80	1	2
			10																																							50	1
		3	1
			2																																								4
			3																																							1	1
			4																																								2
			5																																									1
			6																																								1
			7																																							10
			8																																							12
			9																																							50
			10																																							100
		4	1																																									2
			2
			3
			4																																								4	4
			5																																									2
			6																																								3
			7																																								1
			8																																								5	1
			9																																								2	1
			10
2013	2013-03-17	1	1																																		5
			2																																		2							1
			3																																		1							1
			4																																		7
			5																																		2
			6
			7
			8
			9																																		2
			10																																		2
		2	1																																									1
			2																																									1
			3
			4
			5
			6
			7																																		1
			8																																		8
			9																																							1
			10																																							30
		3	1																																													1
			2
			3
			4																																									1
			5																																							1
			6
			7
			8
			9
			10
		4	1																																									2
			2																																									5
			3																																									3
			4																																									1
			5
			6
			7
			8
			9																																								1
			10																																									1
2013	2013-05-20	1	1																2												1													8
			2																3													1				2								5
			3																													1												1
			4										1
			5																1
			6
			7																																									1
			8																																	1								4
			9																																									11	1
			10																																		2							3
		2	1																2																									3
			2																2																									8
			3																2												1													4
			4																2																									2
			5																												1													3
			6																3																							5		1
			7																2												1													1
			8																																									3
			9						3										2						50																			2	1
			10																3						35																	80
		3	1										1																														1
			2																																								5
			3																2																								1		1
			4
			5																1												1													1
			6										2						2																									1	1
			7										3																		1													1
			8										1
			9										1
			10																																							1
		4	1																												30													6
			2																																									2
			3																1																									3
			4																4												1													1
			5																1																								2					1
			6																5												31
			7																2												30
			8																5												41
			9																2												40
			10																2												10													1
2013	2013-07-19	1	1										1																															5
			2																																									1
			3																																									1
			4
			5																																													1
			6
			7
			8
			9																																									1
			10										1																															3
		2	1																1																									2
			2										1						4						1																		1	1
			3										2												5																	1
			4										3						3								1				1											9
			5										2						2																							3
			6						3				1						4																							10		1
			7										3						3						1						1											3
			8																1												2											6
			9						14										4						78						1											1
			10						6				1						3						2						4											6	1
		3	1																																								3
			2																1																								1
			3																3								1																6		1
			4										1						1																								4		1
			5										3					1	3																								2		3
			6																1																							1	2		1
			7						10				3						2						19						2											20
			8										4						1						1		1				1												1
			9																2						70																	1
			10						2										8						10						1											2
		4	1																6
			2																																								3
			3																2												1												5
			4										2						4												8												1	1
			5						1				2						1												1												1
			6						1				2						3						20						1											1	1
			7						30										3						20						5											9
			8																2												3											3
			9						15				1						1						1																	3	2
			10																3						1						3											6
2013	2013-09-25	1	1																																		30							14
			2																																		10							1
			3																																		0							3
			4																																									5
			5																																									4	1
			6
			7																																										1
			8																																		20
			9										1																															11
			10										1																															4
		2	1																1																		50					20		1
			2						1		2		1																													230	1
			3						2										2						1																	20	1		1
			4																2						2																	41		5
			5						1										1
			6						1										5							5																20		1
			7						5				1						1																							100
			8						22										6					1	1						3											50
			9						5										2												1											200
			10						7										1																							200
		3	1										1												6																	40
			2										2																														5		1
			3																																		500						16		4
			4																																								11	1	11
			5										2																								30						13		1
			6										3																														5
			7										1																								80					1	16		12
			8																																		300						6	2
			9										1						3								2										200					300	9		2
			10																2						65																	50
		4	1										1																								50						1		1
			2										1																																2
			3																																							3	6
			4										2						2								1																4
			5										1																								20						8		1
			6										1																								50						7
			7				200						2												1																		4
			8										3						2	20					250		1															30
			9						2										3						3
			10										1						2						10																				1
2013	2013-11-29	1	1
			2																																									3				1
			3										1																															1
			4																																									1
			5										1
			6
			7																												1													1
			8																																									3
			9
			10																																									3				1
		2	1																																							30		3
			2										2												30						1											80
			3						1																																	150		1
			4										1																								10					20
			5										3																													0
			6																																							30
			7										1																		1											60
			8																1						8						1											51
			9																3						1						1											20
			10						32										1						10	20					2											100
		3	1																																								7
			2																																								13		2
			3										2																														11	2	1
			4										1																														13		2
			5						1																																		10		4
			6										2																														5	5
			7										1																														10						1
			8										1												20																	200	1
			9						2				1						1						50																	50
			10										5												20																	200
		4	1																																								3
			2																																									1				2
			3																																								5
			4										5																														19		1
			5										2																														16
			6																																								8
			7										1																														5
			8						1				1												5													1
			9
			10																						51																	300
2014	2014-01-31	1	1																																		40
			2																																		1
			3
			4
			5																																									1
			6
			7
			8																																									1
			9																																		20
			10																																		35							2
		2	1																																									3
			2																																									2
			3																																													1
			4																																							30
			5
			6																																							8
			7																																									1
			8
			9
			10																																							1	2
		3	1																																		20						2
			2																																		30							2
			3																																								2
			4																																								2
			5																																								1	2
			6
			7
			8																																								2	1	1
			9																																								2
			10
		4	1										1																															1
			2																																									1				1
			3										1
			4																																								7
			5																																								2
			6
			7
			8
			9
			10																																							40
2014	2014-03-14	1	1																																		8
			2																																		5							1
			3																																		1
			4
			5
			6
			7																																									1
			8
			9																																		9
			10																																		9
		2	1
			2																																									5
			3																																		22
			4																																									1
			5																																		4
			6																																		36
			7
			8																																		5
			9																																							35
			10																																							1		1
		3	1																																									2
			2																																									1
			3																																														1
			4
			5
			6																																							200
			7																																							50
			8
			9																																							6
			10																																							20
		4	1
			2																																									3
			3
			4
			5																																							2
			6																																							1
			7																																							3							1
			8
			9
			10
2014	2014-05-08	1	1																												5						2
			2
			3
			4
			5
			6																																		1							1
			7
			8																												2						10							3
			9																												30						1							7
			10																																									1
		2	1																												5						1					10		1
			2																						101
			3																						5						1						30
			4
			5
			6												1				2												5													2
			7																1												1											80		1
			8																						130																	50
			9																						10																	80
			10																												2											100
		3	1
			2
			3
			4																												1
			5																												150
			6		200
			7																												12
			8																												20
			9																												50
			10																												1								1			34
		4	1
			2																																		2
			3																																									1
			4																																									1
			5
			6
			7																												3
			8
			9
			10
2014	2014-07-17	1	1										1						1																									6	3
			2																1																									3
			3																																									1
			4																																		1							6
			5																												1													1
			6										1																															5				1
			7																																						1			1
			8																																									7
			9																																									17
			10																																									7
		2	1										1						1												3													4
			2						50										1						50						1											1		2
			3																10												6											1		1
			4										1						4						1						4											1		1
			5										7						2												2
			6																												3													1	1
			7										1																		11													1
			8						1										4						1						7											7
			9						80										4						1																	5
			10						30										1						17						1											3
		3	1										5																														3
			2																																								12	4
			3										1						1																								3	2
			4										1						1																									4
			5																																								8		5
			6																												2												1
			7						1				3						5																								1
			8						3				7						8													1										1	1
			9						1										2						50						1
			10						12										2												1											8
		4	1																												2												1	17				1
			2																																									2				1
			3										5																														2	2
			4										1																		1												10	1
			5										7																														11
			6																																								5
			7										2					1													3
			8										2																														1
			9
			10
2014	2014-09-24	1	1																																									5
			2																																									17
			3																																									1
			4																																									7	1
			5																			1																						11
			6										1																															13
			7																																									7	1
			8																																									7
			9																																									10	1
			10																																									14
		2	1																						1												50
			2						80				1						1						25						2						50					3
			3						4				1						2												3											10
			4										2																													8
			5																						1																	10
			6										1						1																		150					50
			7						1				1						1						3												40					3						1
			8						60				1						1						1						1											15	1
			9						10										1						25						3											40		2
			10						40										1						21																	20
		3	1						1				6												50												50						3
			2																																								7	1
			3																																		30						12	3
			4										1																								30						9
			5																																		200						16
			6										5																								240					9	1
			7						1																30												500					30	2
			8						5				1												1																	20	3
			9										5												40												50						1
			10																3						5												50					40
		4	1																1																								1	9
			2																																								2	25
			3										3						1																		53						38
			4						1																					1													11
			5																																								11
			6																																		40						17	1
			7										2																														8
			8																						31																		2	1
			9																1						14																	2	2
			10										2						2						2																		11
2014	2014-11-26	1	1																																									2
			2																																					1				1
			3
			4																						1												10							2
			5																																								1	1
			6																																		10							3				1
			7																																									3
			8																																									2
			9																																									2
			10																																									2
		2	1										1												60																		1
			2																1						1																	30
			3										3												1																	110	1
			4																						10
			5																						15
			6										1												10												1					1
			7																						1																	350
			8						2										1						1						1											160
			9																						11						1											70
			10																1																							50
		3	1										3																														14
			2										1																														12
			3										1																														28
			4										2																														15
			5																																								6
			6										1																														1
			7										1																														3
			8																						1																		2
			9
			10										3												1
		4	1										1																														5
			2																																								5	6
			3																																								7	1
			4										1																														20
			5										2																														20
			6										2																														16	1
			7
			8																						20
			9																2						55
			10																2						20						1	1
2015	2015-01-17	1	1
			2																																		45							1
			3																																		30
			4																																												1
			5										1																								1
			6
			7
			8																																		3
			9																																		11			1
			10																																		30
		2	1																																									1
			2										1																															3
			3																																									1
			4
			5																																		100					1
			6																																		50					20		1
			7
			8																																		100					50
			9																												1						50					100
			10																												2											250
		3	1										2																														3
			2																																		50						1	2
			3																																								6	2
			4																																								10
			5																																		300						9
			6										1																								200						7
			7																																								3	1
			8																																								12
			9																																								2	3
			10
		4	1										1																														1	2
			2																																								9	3
			3																																								10	4
			4																																								6	1
			5																																								16	2
			6																																								11						1
			7																1																								4	1
			8																																									2
			9																																								1	1
			10																																									1
2015	2015-03-15	1	1																																		1
			2
			3																																		1							1
			4
			5																																		1
			6																																		3
			7																																		4
			8																																		2
			9
			10																																		8
		2	1																																		3					8
			2
			3																																		34
			4																																		30
			5																																		20
			6																																		2
			7																																		5
			8																																							1
			9																																							3
			10																																							1
		3	1																																								1
			2
			3																																							6
			4
			5
			6																																													1
			7
			8
			9
			10
		4	1
			2
			3									1
			4
			5
			6
			7
			8
			9
			10
2015	2016-05-23	1	1																																									2
			2																1												1
			3																3
			4
			5																													1												1
			6																																									1
			7
			8
			9																																									1
			10																4												3
		2	1																1												2													3
			2										1												35						1													1
			3																2																									2
			4										2
			5																												3
			6																3												2
			7																3												1													2
			8																4												3											11
			9						1										2						5						4											11	2
			10																4												3											1
		3	1																																								1	1
			2																																								2	4
			3																																								1	1
			4										1																														1
			5																																								11	1
			6																												2												6	1
			7																																								6
			8																3																									2
			9																1												8												2	2
			10																1												2												3
		4	1																																								3	11
			2																																								8	7				1
			3																																								7
			4																																								10					1
			5																												1												2
			6																												1												1
			7																1
			8																1												50
			9																3												50
			10																												2											1
2015	2016-07-25	1	1																1																		200							4
			2																1																		50			1	1
			3																																		1							2
			4																																									3
			5																												1
			6																																					1								1
			7																2																									2
			8										1						1																									2
			9																																									1
			10																																									4
		2	1																7												6						50
			2								1								4						1						4						500						1	4
			3						1										7												6						100						1
			4																3						3						2						200							1
			5																4												5						250
			6										1						8												6						100					1		3
			7																6						3						9						200					5
			8																6						5						1											2		1
			9						4										3						8						1						500					1	1
			10			20			1		2								1						50						4	1										11
		3	1										2																														4
			2										3																		1												8
			3										2						1																								6
			4										1																														15
			5																2																								13
			6																																								10
			7										2						2																								31
			8										1						1																								19
			9										3						3												3												3
			10										1						4						80						3	2										2	3
		4	1										1						1																								4	2
			2																4						2						2												6	4
			3										1												1						2												2
			4										1																														11
			5																2						1																		11
			6																3						1						2												2
			7										1						3						5																		3
			8														1		1	50					64						1
			9										2						2						1						4											1	1
			10										1																		5												1
2015	2016-09-26	1	1										1						2																		50							3
			2										1																															1
			3																																		10
			4										1						1																		10							3
			5																1																		50							1				1
			6
			7										1						2																									3
			8																																									2
			9																																									2
			10																1																	1								3
		2	1										1						11						2												50
			2										1						2						2						1						200					10		1
			3						2				1					1	1						51												100					50	2
			4																5																		100
			5										2												2												150
			6																3						3	30											50
			7																1							20					1											25
			8																1						5												250						2
			9						2																10	100					2						50					1
			10																1	100					1	100											50					10
		3	1																1																								4
			2										3												13																		7
			3										1												1													1					3	1
			4																1																								14
			5										1																														5
			6										6						1						1																	23	2
			7										1						1						31						1						200					160
			8																4						18												5					240
			9										1						1						2						2						90					300
			10																1						10						2						50
		4	1																																								1	17
			2																																								1	9
			3															1	1																								1	8
			4										1	1					2						5																		1	1
			5																						8																		1
			6										3						2																								9
			7										1						2						2																		3
			8																1						4						1												3
			9																																								4
			10										1																		2
2015	2016-11-21	1	1																																		18							5
			2																																									4
			3
			4
			5																																									1
			6																																									2
			7																																					1				2
			8																																									2
			9																																		6							9
			10																																		5							3				1
		2	1										2						1												1											8
			2																												1											65		1
			3																1																		1					10
			4										1						1						1												70					60
			5										1																								60					20
			6								1		1
			7																1																		10					20
			8																1						2												40					25
			9																						1						1											9	1
			10										1						1																							11
		3	1										1																														2
			2										1				1																										8
			3										1						1																								9	1
			4																																								13
			5										4																														15
			6										1																														18
			7																																								4
			8																						50																		8
			9										1																														14
			10										3						1																								16
		4	1										1																														1	4
			2																																			1					2	7
			3										6																														5
			4										3																														11
			5										3															1															20
			6										1						1																								2	3
			7																																								5
			8										1												40																		1
			9										1												40	1
			10																						1																		1
2016	2016-01-22	1	1
			2																																		33							2
			3																																	1	10							1
			4										1
			5																																									1
			6
			7
			8
			9																																		8
			10																																		11
		2	1										1																															2					1
			2																																									4
			3																																							2		1
			4																																							30		1
			5
			6																1																								1	2
			7										1																																				1
			8																1																							130
			9																																							250	1
			10																												1						1					50
		3	1																																								1					1
			2										1																														1
			3																																								4	1
			4																																								17
			5																																								3
			6																																								5
			7																																								13
			8																																							40	4
			9																																							20	2
			10										1																													120	3
		4	1																																								1	2
			2																																								4	2
			3																																								7
			4																																								5
			5																1																								8
			6																1																								5
			7
			8
			9														1		1												1												2
			10
2016	2016-03-08	1	1																																		18							1
			2																																		6
			3																																		4
			4																																		1
			5
			6																																		1
			7																																		2							1
			8																																		12
			9																																		20							1
			10																																		15
		2	1																																			1				30		3				1	1
			2
			3																																		50							1
			4																																									1
			5																																		1							4
			6																												1													1	2
			7																																							1
			8										1																									1				2
			9																												1											18		1
			10																												1											30		1
		3	1																																		50						3
			2																																								3
			3																																								6
			4																																								1
			5																																							2
			6																																							3						1
			7																												1											3
			8																												1
			9																																							2	1
			10																																							5
		4	1																																													1
			2																																									6
			3																																								4	1
			4																																								1
			5																																								1
			6
			7
			8
			9
			10
[truncated: 105 more columns]

## Sheet: 代表種対数
															対数変換
カタクチイワシ	メバル	ハオコゼ	アサヒアナハゼ	キジハタ	マアジ	クロダイ	マダイ	ウミタナゴ	ホシササノハベラ	アカオビシマハゼ	スジハゼ	アミメハギ	コモンフグ		カタクチイワシ	メバル	ハオコゼ	アサヒアナハゼ	キジハタ	マアジ	クロダイ	マダイ	ウミタナゴ	ホシササノハベラ	アカオビシマハゼ	スジハゼ	アミメハギ	コモンフグ
0	0	0	0	0	0	0	0	0	0	15	2	1	0		0	0	0	0	0	0	0	0	0	0	2.77259	1.09861	0.693147	0
0	0	0	0	1	0	0	0	0	0	14	0	2	0		0	0	0	0	0.693147	0	0	0	0	0	2.70805	0	1.09861	0
0	5	1	0	1	0	0	0	0	0	1	0	0	0		0	1.79176	0.693147	0	0.693147	0	0	0	0	0	0.693147	0	0	0
0	4	0	0	0	0	0	0	0	0	14	11	2	0		0	1.60944	0	0	0	0	0	0	0	0	2.70805	2.48491	1.09861	0
0	2	0	0	0	0	0	0	0	4	8	1	0	0		0	1.09861	0	0	0	0	0	0	0	1.60944	2.19722	0.693147	0	0
0	9	0	0	2	0	0	0	0	3	0	0	0	2		0	2.30259	0	0	1.09861	0	0	0	0	1.38629	0	0	0	1.09861
0	0	0	0	0	0	0	0	0	0	9	5	1	0		0	0	0	0	0	0	0	0	0	0	2.30259	1.79176	0.693147	0
0	0	0	0	0	0	0	0	0	1	4	2	0	0		0	0	0	0	0	0	0	0	0	0.693147	1.60944	1.09861	0	0
0	5	0	0	0	0	0	0	0	0	0	0	1	0		0	1.79176	0	0	0	0	0	0	0	0	0	0	0.693147	0
0	0	0	0	0	0	0	0	0	0	13	5	2	0		0	0	0	0	0	0	0	0	0	0	2.63906	1.79176	1.09861	0
0	0	0	0	0	0	0	0	0	0	2	3	1	0		0	0	0	0	0	0	0	0	0	0	1.09861	1.38629	0.693147	0
0	3	0	0	0	0	0	0	0	0	0	0	1	0		0	1.38629	0	0	0	0	0	0	0	0	0	0	0.693147	0
0	3	1	0	0	0	0	0	0	0	7	11	0	0		0	1.38629	0.693147	0	0	0	0	0	0	0	2.07944	2.48491	0	0
0	0	1	0	0	0	0	0	0	0	8	5	1	0		0	0	0.693147	0	0	0	0	0	0	0	2.19722	1.79176	0.693147	0
0	5	0	0	0	0	0	0	0	2	0	0	0	0		0	1.79176	0	0	0	0	0	0	0	1.09861	0	0	0	0
0	10	1	0	0	0	0	0	0	0	23	12	4	0		0	2.3979	0.693147	0	0	0	0	0	0	0	3.17805	2.56495	1.60944	0
0	0	1	0	0	0	0	0	0	0	10	2	1	0		0	0	0.693147	0	0	0	0	0	0	0	2.3979	1.09861	0.693147	0
0	4	0	0	0	0	0	0	0	0	1	0	0	0		0	1.60944	0	0	0	0	0	0	0	0	0.693147	0	0	0
0	3	0	0	0	0	0	0	0	0	28	12	1	0		0	1.38629	0	0	0	0	0	0	0	0	3.3673	2.56495	0.693147	0
0	0	2	1	0	0	0	0	0	1	12	8	0	0		0	0	1.09861	0.693147	0	0	0	0	0	0.693147	2.56495	2.19722	0	0
0	2	0	0	0	0	0	0	0	2	4	0	3	2		0	1.09861	0	0	0	0	0	0	0	1.09861	1.60944	0	1.38629	1.09861
0	0	0	0	0	0	0	0	0	0	13	8	1	0		0	0	0	0	0	0	0	0	0	0	2.63906	2.19722	0.693147	0
0	2	2	1	0	0	0	0	0	1	6	10	0	1		0	1.09861	1.09861	0.693147	0	0	0	0	0	0.693147	1.94591	2.3979	0	0.693147
0	3	0	3	0	0	0	0	0	0	9	0	2	1		0	1.38629	0	1.38629	0	0	0	0	0	0	2.30259	0	1.09861	0.693147
0	70	0	3	0	0	0	0	0	0	49	28	1	0		0	4.26268	0	1.38629	0	0	0	0	0	0	3.91202	3.3673	0.693147	0
0	0	0	0	0	0	0	0	0	3	4	9	0	0		0	0	0	0	0	0	0	0	0	1.38629	1.60944	2.30259	0	0
0	2	0	1	0	0	0	0	0	6	8	4	0	7		0	1.09861	0	0.693147	0	0	0	0	0	1.94591	2.19722	1.60944	0	2.07944
0	30	0	2	0	0	3	0	0	0	24	24	3	0		0	3.43399	0	1.09861	0	0	1.38629	0	0	0	3.21888	3.21888	1.38629	0
0	300	1	0	0	0	0	0	0	10	2	7	1	1		0	5.70711	0.693147	0	0	0	0	0	0	2.3979	1.09861	2.07944	0.693147	0.693147
0	108	0	1	0	0	0	0	7	6	1	0	3	3		0	4.69135	0	0.693147	0	0	0	0	2.07944	1.94591	0.693147	0	1.38629	1.38629
0	20	0	2	0	0	1	0	1	1	3	23	2	0		0	3.04452	0	1.09861	0	0	0.693147	0	0.693147	0.693147	1.38629	3.17805	1.09861	0
0	237	7	0	0	0	0	0	1	6	4	14	0	1		0	5.47227	2.07944	0	0	0	0	0	0.693147	1.94591	1.60944	2.70805	0	0.693147
0	206	1	1	0	0	0	0	4	11	0	1	5	2		0	5.33272	0.693147	0.693147	0	0	0	0	1.60944	2.48491	0	0.693147	1.79176	1.09861
0	1	0	1	0	230	1	0	0	3	0	11	2	0		0	0.693147	0	0.693147	0	5.44242	0.693147	0	0	1.38629	0	2.48491	1.09861	0
0	1	4	2	0	400	0	0	2	4	0	12	4	0		0	0.693147	1.60944	1.09861	0	5.99396	0	0	1.09861	1.60944	0	2.56495	1.60944	0
0	17	0	4	1	20	0	0	0	15	0	0	1	1		0	2.89037	0	1.60944	0.693147	3.04452	0	0	0	2.77259	0	0	0.693147	0.693147
0	24	0	0	0	40	4	0	1	0	2	5	0	1		0	3.21888	0	0	0	3.71357	1.60944	0	0.693147	0	1.09861	1.79176	0	0.693147
0	8	2	0	1	810	8	0	0	3	0	5	0	1		0	2.19722	1.09861	0	0.693147	6.69827	2.19722	0	0	1.38629	0	1.79176	0	0.693147
0	15	2	1	1	300	4	0	0	4	0	0	1	4		0	2.77259	1.09861	0.693147	0.693147	5.70711	1.60944	0	0	1.60944	0	0	0.693147	1.60944
0	1	0	1	0	18	9	0	0	1	15	13	0	0		0	0.693147	0	0.693147	0	2.94444	2.30259	0	0	0.693147	2.77259	2.63906	0	0
0	5	0	3	0	40	12	0	1	12	23	3	1	1		0	1.79176	0	1.38629	0	3.71357	2.56495	0	0.693147	2.56495	3.17805	1.38629	0.693147	0.693147
0	40	1	0	1	900	1	0	0	6	0	0	0	1		0	3.71357	0.693147	0	0.693147	6.80351	0.693147	0	0	1.94591	0	0	0	0.693147
0	0	0	0	0	8	4	2	0	5	25	8	1	0		0	0	0	0	0	2.19722	1.60944	1.09861	0	1.79176	3.2581	2.19722	0.693147	0
0	39	0	0	1	300	2	0	1	9	18	4	3	1		0	3.68888	0	0	0.693147	5.70711	1.09861	0	0.693147	2.30259	2.94444	1.60944	1.38629	0.693147
0	4	0	0	3	0	0	0	0	0	0	0	3	0		0	1.60944	0	0	1.38629	0	0	0	0	0	0	0	1.38629	0
0	0	0	1	0	0	3	1	0	2	4	11	0	0		0	0	0	0.693147	0	0	1.38629	0.693147	0	1.09861	1.60944	2.48491	0	0
0	5	0	0	0	1000	1	1	0	9	3	2	0	1		0	1.79176	0	0	0	6.90875	0.693147	0.693147	0	2.30259	1.38629	1.09861	0	0.693147
0	9	0	0	0	0	0	0	0	7	2	0	5	0		0	2.30259	0	0	0	0	0	0	0	2.07944	1.09861	0	1.79176	0
0	70	0	0	0	1	0	0	1	0	2	2	0	0		0	4.26268	0	0	0	0.693147	0	0	0.693147	0	1.09861	1.09861	0	0
0	0	0	0	0	0	1	0	0	4	6	1	0	0		0	0	0	0	0	0	0.693147	0	0	1.60944	1.94591	0.693147	0	0
0	1	0	0	0	30	0	0	0	4	0	0	5	0		0	0.693147	0	0	0	3.43399	0	0	0	1.60944	0	0	1.79176	0
0	33	0	0	0	50	0	0	1	1	0	1	3	0		0	3.52636	0	0	0	3.93183	0	0	0.693147	0.693147	0	0.693147	1.38629	0
0	2	1	0	0	400	0	0	0	6	5	1	0	0		0	1.09861	0.693147	0	0	5.99396	0	0	0	1.94591	1.79176	0.693147	0	0
0	2	1	0	0	300	0	0	1	10	1	0	5	0		0	1.09861	0.693147	0	0	5.70711	0	0	0.693147	2.3979	0.693147	0	1.79176	0
0	33	0	0	0	130	0	0	0	0	5	2	1	0		0	3.52636	0	0	0	4.8752	0	0	0	0	1.79176	1.09861	0.693147	0
0	0	1	0	0	300	1	0	0	6	4	3	0	1		0	0	0.693147	0	0	5.70711	0.693147	0	0	1.94591	1.60944	1.38629	0	0.693147
0	5	0	0	0	500	0	0	0	3	1	0	4	0		0	1.79176	0	0	0	6.21661	0	0	0	1.38629	0.693147	0	1.60944	0
0	3	1	0	0	39	0	0	0	1	7	3	0	0		0	1.38629	0.693147	0	0	3.68888	0	0	0	0.693147	2.07944	1.38629	0	0
0	2	0	0	1	700	0	0	0	5	2	2	4	0		0	1.09861	0	0	0.693147	6.55251	0	0	0	1.79176	1.09861	1.09861	1.60944	0
0	4	1	0	0	0	0	0	0	1	1	0	0	0		0	1.60944	0.693147	0	0	0	0	0	0	0.693147	0.693147	0	0	0
400	0	0	0	0	50	0	0	0	0	28	5	1	0		5.99396	0	0	0	0	3.93183	0	0	0	0	3.3673	1.79176	0.693147	0
0	2	1	0	1	300	0	0	0	1	12	1	0	0		0	1.09861	0.693147	0	0.693147	5.70711	0	0	0	0.693147	2.56495	0.693147	0	0
200	2	0	0	0	0	0	0	0	4	7	1	0	0		5.3033	1.09861	0	0	0	0	0	0	0	1.60944	2.07944	0.693147	0	0
800	21	0	0	0	0	0	0	0	0	10	10	2	0		6.68586	3.09104	0	0	0	0	0	0	0	0	2.3979	2.3979	1.09861	0
0	6	0	2	0	40	0	0	0	6	4	2	3	0		0	1.94591	0	1.09861	0	3.71357	0	0	0	1.94591	1.60944	1.09861	1.38629	0
0	9	0	0	0	300	0	0	0	1	4	0	1	0		0	2.30259	0	0	0	5.70711	0	0	0	0.693147	1.60944	0	0.693147	0
0	1	0	1	0	0	0	0	0	0	4	1	2	0		0	0.693147	0	0.693147	0	0	0	0	0	0	1.60944	0.693147	1.09861	0
0	3	0	0	0	0	0	0	0	1	4	1	3	0		0	1.38629	0	0	0	0	0	0	0	0.693147	1.60944	0.693147	1.38629	0
0	4	0	0	0	100	0	0	0	1	0	0	0	0		0	1.60944	0	0	0	4.61512	0	0	0	0.693147	0	0	0	0
0	16	0	0	0	0	0	0	0	0	4	5	0	0		0	2.83321	0	0	0	0	0	0	0	0	1.60944	1.79176	0	0
0	7	1	0	0	0	0	0	0	1	2	2	10	0		0	2.07944	0.693147	0	0	0	0	0	0	0.693147	1.09861	1.09861	2.3979	0
0	6	0	0	0	0	0	0	0	1	3	0	0	0		0	1.94591	0	0	0	0	0	0	0	0.693147	1.38629	0	0	0
0	31	0	0	0	0	0	0	0	0	9	9	2	0		0	3.46574	0	0	0	0	0	0	0	0	2.30259	2.30259	1.09861	0
0	9	1	0	0	0	0	0	0	0	6	6	4	0		0	2.30259	0.693147	0	0	0	0	0	0	0	1.94591	1.94591	1.60944	0
0	5	0	0	0	0	0	0	0	1	2	0	0	0		0	1.79176	0	0	0	0	0	0	0	0.693147	1.09861	0	0	0
0	12	1	0	0	0	0	0	0	0	13	13	2	0		0	2.56495	0.693147	0	0	0	0	0	0	0	2.63906	2.63906	1.09861	0
0	1	2	0	0	0	0	1	0	2	4	7	1	0		0	0.693147	1.09861	0	0	0	0	0.693147	0	1.09861	1.60944	2.07944	0.693147	0
0	5	0	0	0	0	0	0	0	1	3	0	0	0		0	1.79176	0	0	0	0	0	0	0	0.693147	1.38629	0	0	0
0	2	2	0	0	0	0	0	0	1	8	5	1	0		0	1.09861	1.09861	0	0	0	0	0	0	0.693147	2.19722	1.79176	0.693147	0
0	2	0	0	0	0	0	0	0	2	13	6	2	0		0	1.09861	0	0	0	0	0	0	0	1.09861	2.63906	1.94591	1.09861	0
0	2	0	0	0	0	0	0	0	1	0	0	0	0		0	1.09861	0	0	0	0	0	0	0	0.693147	0	0	0	0
0	30	0	0	0	0	0	0	0	0	14	28	5	0		0	3.43399	0	0	0	0	0	0	0	0	2.70805	3.3673	1.79176	0
0	5	0	0	0	0	0	0	0	0	4	7	3	0		0	1.79176	0	0	0	0	0	0	0	0	1.60944	2.07944	1.38629	0
0	13	0	0	0	0	0	0	0	0	0	0	0	1		0	2.63906	0	0	0	0	0	0	0	0	0	0	0	0.693147
0	1	0	0	0	0	0	0	0	0	12	12	0	0		0	0.693147	0	0	0	0	0	0	0	0	2.56495	2.56495	0	0
0	1	0	0	0	0	0	0	0	0	2	11	0	1		0	0.693147	0	0	0	0	0	0	0	0	1.09861	2.48491	0	0.693147
0	4	0	0	0	0	0	0	0	0	0	0	0	0		0	1.60944	0	0	0	0	0	0	0	0	0	0	0	0
0	1	0	0	0	0	0	0	0	0	4	6	6	1		0	0.693147	0	0	0	0	0	0	0	0	1.60944	1.94591	1.94591	0.693147
0	1	1	0	0	0	0	0	0	0	6	0	0	0		0	0.693147	0.693147	0	0	0	0	0	0	0	1.94591	0	0	0
0	3	0	0	0	0	0	0	0	1	1	0	0	0		0	1.38629	0	0	0	0	0	0	0	0.693147	0.693147	0	0	0
0	1	0	0	0	0	0	0	0	0	12	13	2	0		0	0.693147	0	0	0	0	0	0	0	0	2.56495	2.63906	1.09861	0
0	0	2	0	0	0	0	0	0	0	4	4	1	0		0	0	1.09861	0	0	0	0	0	0	0	1.60944	1.60944	0.693147	0
0	7	0	0	0	0	0	0	0	2	8	0	1	1		0	2.07944	0	0	0	0	0	0	0	1.09861	2.19722	0	0.693147	0.693147
0	11	0	0	0	0	0	0	0	0	32	4	4	0		0	2.48491	0	0	0	0	0	0	0	0	3.49651	1.60944	1.60944	0
0	1	0	0	0	0	0	0	0	0	7	1	0	0		0	0.693147	0	0	0	0	0	0	0	0	2.07944	0.693147	0	0
0	6	0	1	0	0	0	0	0	0	12	0	0	0		0	1.94591	0	0.693147	0	0	0	0	0	0	2.56495	0	0	0
0	4	3	1	0	0	0	0	0	1	30	11	2	0		0	1.60944	1.38629	0.693147	0	0	0	0	0	0.693147	3.43399	2.48491	1.09861	0
0	2	1	1	0	0	0	0	0	0	1	0	6	0		0	1.09861	0.693147	0.693147	0	0	0	0	0	0	0.693147	0	1.94591	0
0	6	1	1	0	0	0	0	0	3	11	0	1	0		0	1.94591	0.693147	0.693147	0	0	0	0	0	1.38629	2.48491	0	0.693147	0
0	4	0	1	0	0	1	0	0	0	17	8	7	0		0	1.60944	0	0.693147	0	0	0.693147	0	0	0	2.89037	2.19722	2.07944	0
0	0	1	0	0	0	0	0	0	1	0	1	0	0		0	0	0.693147	0	0	0	0	0	0	0.693147	0	0.693147	0	0
0	5	0	1	0	0	0	0	0	5	0	0	1	0		0	1.79176	0	0.693147	0	0	0	0	0	1.79176	0	0	0.693147	0
0	3	1	1	0	0	0	0	0	7	0	0	7	0		0	1.38629	0.693147	0.693147	0	0	0	0	0	2.07944	0	0	2.07944	0
0	10	0	0	0	0	1	0	0	3	0	0	4	0		0	2.3979	0	0	0	0	0.693147	0	0	1.38629	0	0	1.60944	0
0	7	1	1	0	0	0	6	9	9	0	1	1	3		0	2.07944	0.693147	0.693147	0	0	0	1.94591	2.30259	2.30259	0	0.693147	0.693147	1.38629
0	0	0	3	0	0	3	0	1	2	2	12	0	0		0	0	0	1.38629	0	0	1.38629	0	0.693147	1.09861	1.09861	2.56495	0	0
0	12	4	1	0	30	0	0	6	3	1	1	2	1		0	2.56495	1.60944	0.693147	0	3.43399	0	0	1.94591	1.38629	0.693147	0.693147	1.09861	0.693147
0	10	2	2	1	0	0	0	0	8	0	0	1	0		0	2.3979	1.09861	1.09861	0.693147	0	0	0	0	2.19722	0	0	0.693147	0
0	1	0	0	0	0	2	0	0	4	4	17	1	0		0	0.693147	0	0	0	0	1.09861	0	0	1.60944	1.60944	2.89037	0.693147	0
0	2	2	1	0	61	1	0	1	4	0	1	0	2		0	1.09861	1.09861	0.693147	0	4.12713	0.693147	0	0.693147	1.60944	0	0.693147	0	1.09861
0	5	0	0	0	120	0	0	4	8	2	0	1	4		0	1.79176	0	0	0	4.79579	0	0	1.60944	2.19722	1.09861	0	0.693147	1.60944
0	2	0	1	0	0	4	0	1	1	1	11	2	0		0	1.09861	0	0.693147	0	0	1.60944	0	0.693147	0.693147	0.693147	2.48491	1.09861	0
0	4	2	1	0	330	2	0	8	3	0	1	2	0		0	1.60944	1.09861	0.693147	0	5.80212	1.09861	0	2.19722	1.38629	0	0.693147	1.09861	0
0	1	0	2	2	0	0	0	0	12	0	0	1	0		0	0.693147	0	1.09861	1.09861	0	0	0	0	2.56495	0	0	0.693147	0
0	0	1	0	0	34	7	0	2	1	0	8	1	0		0	0	0.693147	0	0	3.55535	2.07944	0	1.09861	0.693147	0	2.19722	0.693147	0
0	8	2	1	0	290	1	0	0	4	1	0	6	1		0	2.19722	1.09861	0.693147	0	5.67332	0.693147	0	0	1.60944	0.693147	0	1.94591	0.693147
0	3	0	1	0	0	0	0	0	12	0	0	2	5		0	1.38629	0	0.693147	0	0	0	0	0	2.56495	0	0	1.09861	1.79176
0	0	0	1	0	31	1	1	2	2	11	18	1	0		0	0	0	0.693147	0	3.46574	0.693147	0.693147	1.09861	1.09861	2.48491	2.94444	0.693147	0
0	3	0	0	0	130	1	0	0	6	7	1	4	1		0	1.38629	0	0	0	4.8752	0.693147	0	0	1.94591	2.07944	0.693147	1.60944	0.693147
0	14	1	0	1	23	1	0	0	16	3	1	5	1		0	2.70805	0.693147	0	0.693147	3.17805	0.693147	0	0	2.83321	1.38629	0.693147	1.79176	0.693147
0	3	0	0	0	202	1	0	0	1	34	2	2	0		0	1.38629	0	0	0	5.31321	0.693147	0	0	0.693147	3.55535	1.09861	1.09861	0
0	2	2	0	0	250	0	0	1	4	8	1	4	3		0	1.09861	1.09861	0	0	5.52545	0	0	0.693147	1.60944	2.19722	0.693147	1.60944	1.38629
0	7	0	2	2	220	2	0	0	6	15	0	4	0		0	2.07944	0	1.09861	1.09861	5.39816	1.09861	0	0	1.94591	2.77259	0	1.60944	0
0	2	0	0	0	0	0	0	1	2	17	9	4	0		0	1.09861	0	0	0	0	0	0	0.693147	1.09861	2.89037	2.30259	1.60944	0
0	2	0	0	0	100	0	0	0	1	12	9	1	1		0	1.09861	0	0	0	4.61512	0	0	0	0.693147	2.56495	2.30259	0.693147	0.693147
0	6	0	1	0	0	0	0	0	9	0	0	4	0		0	1.94591	0	0.693147	0	0	0	0	0	2.30259	0	0	1.60944	0
0	42	0	0	0	30	0	0	5	5	33	13	6	0		0	3.7612	0	0	0	3.43399	0	0	1.79176	1.79176	3.52636	2.63906	1.94591	0
300	0	0	0	0	160	0	1	0	0	17	5	1	0		5.70711	0	0	0	0	5.0814	0	0.693147	0	0	2.89037	1.79176	0.693147	0
0	5	0	1	0	0	0	0	0	6	0	0	24	0		0	1.79176	0	0.693147	0	0	0	0	0	1.94591	0	0	3.21888	0
0	22	1	1	0	5	0	0	2	4	25	20	1	0		0	3.13549	0.693147	0.693147	0	1.79176	0	0	1.09861	1.60944	3.2581	3.04452	0.693147	0
0	1	0	1	0	60	0	0	0	3	11	1	2	0		0	0.693147	0	0.693147	0	4.11087	0	0	0	1.38629	2.48491	0.693147	1.09861	0
0	6	0	0	0	0	0	0	0	15	0	0	10	0		0	1.94591	0	0	0	0	0	0	0	2.77259	0	0	2.3979	0
0	25	0	0	0	0	0	0	1	0	15	3	3	0		0	3.2581	0	0	0	0	0	0	0.693147	0	2.77259	1.38629	1.38629	0
0	11	0	0	0	300	0	0	0	8	12	3	0	0		0	2.48491	0	0	0	5.70711	0	0	0	2.19722	2.56495	1.38629	0	0
0	0	0	0	0	0	0	0	0	0	0	0	0	0		0	0	0	0	0	0	0	0	0	0	0	0	0	0
0	11	0	0	0	0	0	0	0	2	11	13	2	0		0	2.48491	0	0	0	0	0	0	0	1.09861	2.48491	2.63906	1.09861	0
0	1	0	0	0	230	0	0	0	0	4	2	1	0		0	0.693147	0	0	0	5.44242	0	0	0	0	1.60944	1.09861	0.693147	0
0	5	0	1	0	0	0	0	0	4	0	0	2	2		0	1.79176	0	0.693147	0	0	0	0	0	1.60944	0	0	1.09861	1.09861
300	24	0	0	0	4	0	0	0	0	25	14	1	0		5.70711	3.21888	0	0	0	1.60944	0	0	0	0	3.2581	2.70805	0.693147	0
0	2	1	0	0	400	0	0	0	2	6	0	1	0		0	1.09861	0.693147	0	0	5.99396	0	0	0	1.09861	1.94591	0	0.693147	0
400	5	1	0	0	0	0	0	0	7	0	0	0	0		5.99396	1.79176	0.693147	0	0	0	0	0	0	2.07944	0	0	0	0
0	15	0	0	0	0	0	0	0	0	3	10	2	0		0	2.77259	0	0	0	0	0	0	0	0	1.38629	2.3979	1.09861	0
0	0	1	0	0	0	0	0	0	0	8	5	0	0		0	0	0.693147	0	0	0	0	0	0	0	2.19722	1.79176	0	0
0	7	0	0	0	0	0	0	0	4	1	0	0	2		0	2.07944	0	0	0	0	0	0	0	1.60944	0.693147	0	0	1.09861
0	4	0	0	0	0	0	0	0	0	12	17	4	0		0	1.60944	0	0	0	0	0	0	0	0	2.56495	2.89037	1.60944	0
0	0	1	0	0	0	0	0	0	1	10	5	0	1		0	0	0.693147	0	0	0	0	0	0	0.693147	2.3979	1.79176	0	0.693147
0	4	0	0	0	0	0	0	0	8	1	0	0	2		0	1.60944	0	0	0	0	0	0	0	2.19722	0.693147	0	0	1.09861
0	10	0	0	0	0	0	0	0	1	13	11	1	1		0	2.3979	0	0	0	0	0	0	0	0.693147	2.63906	2.48491	0.693147	0.693147
0	0	0	0	0	0	0	0	0	0	8	5	0	0		0	0	0	0	0	0	0	0	0	0	2.19722	1.79176	0	0
0	5	0	0	0	0	0	0	0	2	0	1	0	1		0	1.79176	0	0	0	0	0	0	0	1.09861	0	0.693147	0	0.693147
0	6	0	0	0	0	0	0	0	0	9	23	1	1		0	1.94591	0	0	0	0	0	0	0	0	2.30259	3.17805	0.693147	0.693147
0	0	0	1	0	0	0	0	0	0	18	5	1	0		0	0	0	0.693147	0	0	0	0	0	0	2.94444	1.79176	0.693147	0
0	4	0	0	0	0	0	0	0	9	1	0	0	7		0	1.60944	0	0	0	0	0	0	0	2.30259	0.693147	0	0	2.07944
0	1	0	0	0	0	0	0	0	0	2	5	0	0		0	0.693147	0	0	0	0	0	0	0	0	1.09861	1.79176	0	0
0	0	0	0	0	0	0	0	0	0	5	3	0	0		0	0	0	0	0	0	0	0	0	0	1.79176	1.38629	0	0
0	6	0	0	0	0	0	0	0	1	1	0	0	2		0	1.94591	0	0	0	0	0	0	0	0.693147	0.693147	0	0	1.09861
0	0	0	0	0	0	0	0	0	0	1	0	0	0		0	0	0	0	0	0	0	0	0	0	0.693147	0	0	0
0	0	0	0	0	0	0	0	0	0	2	1	1	0		0	0	0	0	0	0	0	0	0	0	1.09861	0.693147	0.693147	0
0	5	0	0	0	0	0	0	0	3	0	0	0	1		0	1.79176	0	0	0	0	0	0	0	1.38629	0	0	0	0.693147
0	0	0	0	0	0	0	0	0	0	2	0	0	0		0	0	0	0	0	0	0	0	0	0	1.09861	0	0	0
0	0	2	0	0	0	0	0	0	1	4	3	0	4		0	0	1.09861	0	0	0	0	0	0	0.693147	1.60944	1.38629	0	1.60944
0	3	0	0	0	0	0	0	0	4	0	0	0	3		0	1.38629	0	0	0	0	0	0	0	1.60944	0	0	0	1.38629
0	4	2	5	0	0	0	0	0	1	12	7	0	1		0	1.60944	1.09861	1.79176	0	0	0	0	0	0.693147	2.56495	2.07944	0	0.693147
0	0	0	0	0	0	0	0	0	0	8	0	1	0		0	0	0	0	0	0	0	0	0	0	2.19722	0	0.693147	0
0	2	1	1	0	0	0	0	0	5	1	0	0	3		0	1.09861	0.693147	0.693147	0	0	0	0	0	1.79176	0.693147	0	0	1.38629
0	30	0	3	0	0	0	0	0	1	13	10	3	0		0	3.43399	0	1.38629	0	0	0	0	0	0.693147	2.63906	2.3979	1.38629	0
0	0	0	0	0	20	0	0	0	2	1	0	0	3		0	0	0	0	0	3.04452	0	0	0	1.09861	0.693147	0	0	1.38629
0	2	0	5	0	0	0	0	0	5	0	0	2	5		0	1.09861	0	1.79176	0	0	0	0	0	1.79176	0	0	1.09861	1.79176
0	5	0	6	0	50	1	0	0	3	4	8	7	1		0	1.79176	0	1.94591	0	3.93183	0.693147	0	0	1.38629	1.60944	2.19722	2.07944	0.693147
0	0	0	0	0	0	0	0	0	0	1	1	0	1		0	0	0	0	0	0	0	0	0	0	0.693147	0.693147	0	0.693147
0	11	0	5	0	0	0	0	15	6	1	0	4	1		0	2.48491	0	1.79176	0	0	0	0	2.77259	1.94591	0.693147	0	1.60944	0.693147
0	8	0	4	0	0	1	0	4	2	0	4	8	2		0	2.19722	0	1.60944	0	0	0.693147	0	1.60944	1.09861	0	1.60944	2.19722	1.09861
0	1	0	1	0	0	0	0	1	1	1	0	1	1		0	0.693147	0	0.693147	0	0	0	0	0.693147	0.693147	0.693147	0	0.693147	0.693147
0	7	0	4	0	0	0	0	16	7	0	0	2	1		0	2.07944	0	1.60944	0	0	0	0	2.83321	2.07944	0	0	1.09861	0.693147
0	4	0	7	0	0	2	0	3	1	3	12	3	1		0	1.60944	0	2.07944	0	0	1.09861	0	1.38629	0.693147	1.38629	2.56495	1.38629	0.693147
0	0	1	3	0	0	0	0	3	1	1	0	0	0		0	0	0.693147	1.38629	0	0	0	0	1.38629	0.693147	0.693147	0	0	0
0	5	1	3	0	0	2	0	13	7	0	0	4	2		0	1.79176	0.693147	1.38629	0	0	1.09861	0	2.63906	2.07944	0	0	1.60944	1.09861
0	45	0	8	0	0	2	43	5	6	0	4	4	1		0	3.82864	0	2.19722	0	0	1.09861	3.78419	1.79176	1.94591	0	1.60944	1.60944	0.693147
0	0	2	4	0	0	0	10	0	2	1	0	2	1		0	0	1.09861	1.60944	0	0	0	2.3979	0	1.09861	0.693147	0	1.09861	0.693147
0	5	0	2	0	0	0	1	6	14	0	1	2	0		0	1.79176	0	1.09861	0	0	0	0.693147	1.94591	2.70805	0	0.693147	1.09861	0
0	36	0	2	0	61	0	78	6	4	0	2	7	1		0	3.61092	0	1.09861	0	4.12713	0	4.36945	1.94591	1.60944	0	1.09861	2.07944	0.693147
0	1	1	2	0	0	0	18	1	2	0	0	1	0		0	0.693147	0.693147	1.09861	0	0	0	2.94444	0.693147	1.09861	0	0	0.693147	0
0	8	1	1	0	0	0	10	9	10	0	0	5	2		0	2.19722	0.693147	0.693147	0	0	0	2.3979	2.30259	2.3979	0	0	1.79176	1.09861
0	3	0	1	0	5	7	39	6	1	20	0	2	0		0	1.38629	0	0.693147	0	1.79176	2.07944	3.68888	1.94591	0.693147	3.04452	0	1.09861	0
0	2	0	0	0	110	6	9	1	0	1	0	3	0		0	1.09861	0	0	0	4.70953	1.94591	2.30259	0.693147	0	0.693147	0	1.38629	0
0	8	0	2	0	0	1	11	0	15	3	0	6	6		0	2.19722	0	1.09861	0	0	0.693147	2.48491	0	2.77259	1.38629	0	1.94591	1.94591
0	6	0	1	0	0	3	14	5	5	80	13	10	1		0	1.94591	0	0.693147	0	0	1.38629	2.70805	1.79176	1.79176	4.39445	2.63906	2.3979	0.693147
0	0	0	1	0	250	5	18	2	2	111	2	2	0		0	0	0	0.693147	0	5.52545	1.79176	2.94444	1.09861	1.09861	4.7185	1.09861	1.09861	0
0	10	0	0	0	10	0	15	3	26	4	0	12	1		0	2.3979	0	0	0	2.3979	0	2.77259	1.38629	3.29584	1.60944	0	2.56495	0.693147
0	20	0	1	0	0	0	3	0	0	23	4	25	0		0	3.04452	0	0.693147	0	0	0	1.38629	0	0	3.17805	1.60944	3.2581	0
0	0	0	0	0	750	1	13	3	1	49	1	5	1		0	0	0	0	0	6.62141	0.693147	2.63906	1.38629	0.693147	3.91202	0.693147	1.79176	0.693147
0	4	0	1	0	0	0	1	0	6	0	0	8	0		0	1.60944	0	0.693147	0	0	0	0.693147	0	1.94591	0	0	2.19722	0
0	9	0	1	0	1	1	5	0	1	27	4	14	1		0	2.30259	0	0.693147	0	0.693147	0.693147	1.79176	0	0.693147	3.3322	1.60944	2.70805	0.693147
0	0	0	0	0	300	11	6	2	2	11	2	5	0		0	0	0	0	0	5.70711	2.48491	1.94591	1.09861	1.09861	2.48491	1.09861	1.79176	0
0	2	0	0	0	400	0	0	0	13	1	0	20	0		0	1.09861	0	0	0	5.99396	0	0	0	2.63906	0.693147	0	3.04452	0
0	32	0	0	0	500	8	5	1	6	8	5	76	0		0	3.49651	0	0	0	6.21661	2.19722	1.79176	0.693147	1.94591	2.19722	1.79176	4.34381	0
0	0	0	0	0	400	1	4	1	4	6	0	194	0		0	0	0	0	0	5.99396	0.693147	1.60944	0.693147	1.60944	1.94591	0	5.273	0
0	4	0	1	0	360	0	3	7	17	0	0	127	1		0	1.60944	0	0.693147	0	5.88888	0	1.38629	2.07944	2.89037	0	0	4.85203	0.693147
0	22	0	1	0	350	1	4	0	6	45	2	238	0		0	3.13549	0	0.693147	0	5.86079	0.693147	1.60944	0	1.94591	3.82864	1.09861	5.47646	0
0	0	0	0	0	300	0	9	0	2	17	0	20	0		0	0	0	0	0	5.70711	0	2.30259	0	1.09861	2.89037	0	3.04452	0
0	5	2	3	0	200	0	1	2	11	0	0	66	1		0	1.79176	1.09861	1.38629	0	5.3033	0	0.693147	1.09861	2.48491	0	0	4.20469	0.693147
0	2	0	0	0	130	0	0	3	4	36	1	35	0		0	1.09861	0	0	0	4.8752	0	0	1.38629	1.60944	3.61092	0.693147	3.58352	0
0	0	0	0	0	50	0	3	0	0	11	2	0	0		0	0	0	0	0	3.93183	0	1.38629	0	0	2.48491	1.09861	0	0
0	4	0	1	0	230	0	0	0	4	0	0	28	0		0	1.60944	0	0.693147	0	5.44242	0	0	0	1.60944	0	0	3.3673	0
0	31	0	1	0	100	1	2	0	7	82	4	20	0		0	3.46574	0	0.693147	0	4.61512	0.693147	1.09861	0	2.07944	4.41884	1.60944	3.04452	0
0	0	0	0	0	303	0	1	0	2	30	1	30	0		0	0	0	0	0	5.71703	0	0.693147	0	1.09861	3.43399	0.693147	3.43399	0
0	8	0	1	0	0	0	0	0	2	7	0	0	2		0	2.19722	0	0.693147	0	0	0	0	0	1.09861	2.07944	0	0	1.09861
0	29	1	0	0	30	2	0	0	5	37	2	23	1		0	3.4012	0.693147	0	0	3.43399	1.09861	0	0	1.79176	3.63759	1.09861	3.17805	0.693147
0	2	0	0	0	200	0	4	0	0	21	1	1	0		0	1.09861	0	0	0	5.3033	0	1.60944	0	0	3.09104	0.693147	0.693147	0
0	2	0	1	0	0	0	0	0	2	0	0	1	1		0	1.09861	0	0.693147	0	0	0	0	0	1.09861	0	0	0.693147	0.693147
0	48	0	0	0	0	0	0	0	1	23	1	4	0		0	3.89182	0	0	0	0	0	0	0	0.693147	3.17805	0.693147	1.60944	0
0	0	0	0	0	350	0	0	0	1	35	2	1	0		0	0	0	0	0	5.86079	0	0	0	0.693147	3.58352	1.09861	0.693147	0
0	3	0	1	0	0	0	0	0	5	3	1	2	0		0	1.38629	0	0.693147	0	0	0	0	0	1.79176	1.38629	0.693147	1.09861	0
0	30	0	0	0	0	0	0	0	0	20	0	4	0		0	3.43399	0	0	0	0	0	0	0	0	3.04452	0	1.60944	0
0	0	2	0	0	0	0	0	0	0	28	0	11	0		0	0	1.09861	0	0	0	0	0	0	0	3.3673	0	2.48491	0
0	5	0	0	0	0	0	0	0	4	1	0	0	2		0	1.79176	0	0	0	0	0	0	0	1.60944	0.693147	0	0	1.09861
0	15	0	0	0	0	0	0	0	1	32	6	5	0		0	2.77259	0	0	0	0	0	0	0	0.693147	3.49651	1.94591	1.79176	0
0	0	1	0	0	0	0	0	0	0	44	2	4	0		0	0	0.693147	0	0	0	0	0	0	0	3.80666	1.09861	1.60944	0
0	9	0	0	0	0	0	0	0	4	1	0	0	4		0	2.30259	0	0	0	0	0	0	0	1.60944	0.693147	0	0	1.60944
0	2	0	0	0	0	0	0	0	0	42	5	3	1		0	1.09861	0	0	0	0	0	0	0	0	3.7612	1.79176	1.38629	0.693147
0	0	0	1	0	0	0	0	0	1	23	3	48	0		0	0	0	0.693147	0	0	0	0	0	0.693147	3.17805	1.38629	3.89182	0
0	13	0	0	0	0	0	0	0	4	1	0	0	3		0	2.63906	0	0	0	0	0	0	0	1.60944	0.693147	0	0	1.38629
0	1	0	0	0	0	0	0	0	0	7	0	0	0		0	0.693147	0	0	0	0	0	0	0	0	2.07944	0	0	0
0	0	0	0	0	0	0	0	0	0	13	1	0	0		0	0	0	0	0	0	0	0	0	0	2.63906	0.693147	0	0
0	5	0	0	0	0	0	0	0	0	0	0	0	0		0	1.79176	0	0	0	0	0	0	0	0	0	0	0	0
0	5	0	0	0	0	0	0	0	1	16	10	4	0		0	1.79176	0	0	0	0	0	0	0	0.693147	2.83321	2.3979	1.60944	0
0	0	0	0	0	0	0	0	0	0	19	6	1	0		0	0	0	0	0	0	0	0	0	0	2.99573	1.94591	0.693147	0
0	5	0	0	0	0	0	0	0	0	0	0	0	2		0	1.79176	0	0	0	0	0	0	0	0	0	0	0	1.09861
0	0	0	0	0	0	0	0	0	0	7	2	0	0		0	0	0	0	0	0	0	0	0	0	2.07944	1.09861	0	0
0	0	0	0	0	0	0	0	0	0	14	3	0	0		0	0	0	0	0	0	0	0	0	0	2.70805	1.38629	0	0
0	7	0	0	0	0	0	0	0	0	0	0	0	4		0	2.07944	0	0	0	0	0	0	0	0	0	0	0	1.60944
0	0	0	0	0	0	0	0	0	0	10	5	1	0		0	0	0	0	0	0	0	0	0	0	2.3979	1.79176	0.693147	0
0	0	0	0	0	0	0	0	0	0	4	6	1	0		0	0	0	0	0	0	0	0	0	0	1.60944	1.94591	0.693147	0
0	3	0	0	0	0	0	0	0	0	0	0	0	2		0	1.38629	0	0	0	0	0	0	0	0	0	0	0	1.09861
0	1	0	0	0	0	0	0	0	0	9	4	1	0		0	0.693147	0	0	0	0	0	0	0	0	2.30259	1.60944	0.693147	0
0	0	0	0	0	0	0	0	0	0	7	6	0	0		0	0	0	0	0	0	0	0	0	0	2.07944	1.94591	0	0
0	4	0	0	0	0	0	0	0	1	3	0	0	2		0	1.60944	0	0	0	0	0	0	0	0.693147	1.38629	0	0	1.09861
0	7	1	5	0	0	0	0	0	0	31	14	4	3		0	2.07944	0.693147	1.79176	0	0	0	0	0	0	3.46574	2.70805	1.60944	1.38629
0	0	1	1	0	20	0	0	0	0	32	11	2	0		0	0	0.693147	0.693147	0	3.04452	0	0	0	0	3.49651	2.48491	1.09861	0
0	4	1	0	0	0	0	0	0	0	3	0	2	9		0	1.60944	0.693147	0	0	0	0	0	0	0	1.38629	0	1.09861	2.30259
0	1	0	4	0	150	0	0	0	2	33	21	10	1		0	0.693147	0	1.60944	0	5.01728	0	0	0	1.09861	3.52636	3.09104	2.3979	0.693147
0	0	0	1	0	0	1	0	0	2	10	5	17	0		0	0	0	0.693147	0	0	0.693147	0	0	1.09861	2.3979	1.79176	2.89037	0
0	6	0	3	0	0	0	0	0	6	0	0	2	3		0	1.94591	0	1.38629	0	0	0	0	0	1.94591	0	0	1.09861	1.38629
0	0	0	1	0	0	0	0	0	0	0	7	9	0		0	0	0	0.693147	0	0	0	0	0	0	0	2.07944	2.30259	0
0	0	3	2	0	0	0	0	0	11	1	7	6	0		0	0	1.38629	1.09861	0	0	0	0	0	2.48491	0.693147	2.07944	1.94591	0
0	10	0	0	0	0	0	0	49	6	0	0	3	4		0	2.3979	0	0	0	0	0	0	3.91202	1.94591	0	0	1.38629	1.60944
100	52	0	9	0	0	0	0	5	3	0	6	29	0		4.61512	3.97029	0	2.30259	0	0	0	0	1.79176	1.38629	0	1.94591	3.4012	0
0	0	4	0	0	0	1	0	3	4	2	3	4	1		0	0	1.60944	0	0	0	0.693147	0	1.38629	1.60944	1.09861	1.38629	1.60944	0.693147
0	4	1	1	0	0	0	0	18	15	1	0	3	5		0	1.60944	0.693147	0.693147	0	0	0	0	2.94444	2.77259	0.693147	0	1.38629	1.79176
0	6	0	1	0	10	2	0	1	4	5	9	5	0		0	1.94591	0	0.693147	0	2.3979	1.09861	0	0.693147	1.60944	1.79176	2.30259	1.79176	0
0	0	1	0	0	0	0	0	2	7	1	6	1	1		0	0	0.693147	0	0	0	0	0	1.09861	2.07944	0.693147	1.94591	0.693147	0.693147
0	5	2	3	0	0	1	0	4	19	1	1	0	7		0	1.79176	1.09861	1.38629	0	0	0.693147	0	1.60944	2.99573	0.693147	0.693147	0	2.07944
0	10	0	3	0	0	3	0	0	7	7	6	6	0		0	2.3979	0	1.38629	0	0	1.38629	0	0	2.07944	2.07944	1.94591	1.94591	0
0	0	4	0	0	0	0	0	2	4	4	7	1	0		0	0	1.60944	0	0	0	0	0	1.09861	1.60944	1.60944	2.07944	0.693147	0
0	1	1	5	0	0	0	0	3	17	1	0	1	2		0	0.693147	0.693147	1.79176	0	0	0	0	1.38629	2.89037	0.693147	0	0.693147	1.09861
0	1	0	1	0	20	0	1	0	4	248	17	6	0		0	0.693147	0	0.693147	0	3.04452	0	0.693147	0	1.60944	5.51745	2.89037	1.94591	0
0	0	2	1	0	0	3	3	1	4	50	8	1	0		0	0	1.09861	0.693147	0	0	1.38629	1.38629	0.693147	1.60944	3.93183	2.19722	0.693147	0
1	0	0	3	0	0	0	0	9	10	4	0	14	3		0.693147	0	0	1.38629	0	0	0	0	2.30259	2.3979	1.60944	0	2.70805	1.38629
0	2	2	1	0	10	4	4	1	3	49	7	14	1		0	1.09861	1.09861	0.693147	0	2.3979	1.60944	1.60944	0.693147	1.38629	3.91202	2.07944	2.70805	0.693147
0	0	4	0	0	202	1	2	1	1	77	11	5	0		0	0	1.60944	0	0	5.31321	0.693147	1.09861	0.693147	0.693147	4.35671	2.48491	1.79176	0
0	1	0	1	0	300	0	1	6	12	5	0	12	5		0	0.693147	0	0.693147	0	5.70711	0	0.693147	1.94591	2.56495	1.79176	0	2.56495	1.79176
0	0	0	0	0	0	2	1	0	7	131	44	18	0		0	0	0	0	0	0	1.09861	0.693147	0	2.07944	4.8828	3.80666	2.94444	0
0	0	1	2	1	15	0	0	15	2	71	7	1	0		0	0	0.693147	1.09861	0.693147	2.77259	0	0	2.77259	1.09861	4.27667	2.07944	0.693147	0
0	1	0	0	1	503	0	0	1	6	0	0	10	1		0	0.693147	0	0	0.693147	6.22258	0	0	0.693147	1.94591	0	0	2.3979	0.693147
0	0	0	1	0	0	0	0	1	2	38	4	15	0		0	0	0	0.693147	0	0	0	0	0.693147	1.09861	3.66356	1.60944	2.77259	0
0	0	1	0	0	0	0	1	10	9	25	1	14	0		0	0	0.693147	0	0	0	0	0.693147	2.3979	2.30259	3.2581	0.693147	2.70805	0
0	1	0	0	0	300	1	1	2	15	1	0	20	1		0	0.693147	0	0	0	5.70711	0.693147	0.693147	1.09861	2.77259	0.693147	0	3.04452	0.693147
0	0	0	0	0	300	2	1	0	7	19	10	15	0		0	0	0	0	0	5.70711	1.09861	0.693147	0	2.07944	2.99573	2.3979	2.77259	0
0	0	0	0	0	0	0	0	0	3	29	2	6	0		0	0	0	0	0	0	0	0	0	1.38629	3.4012	1.09861	1.94591	0
0	0	1	0	0	0	0	0	3	7	0	0	6	1		0	0	0.693147	0	0	0	0	0	1.38629	2.07944	0	0	1.94591	0.693147
0	0	0	3	0	200	0	0	0	5	29	7	6	2		0	0	0	1.38629	0	5.3033	0	0	0	1.79176	3.4012	2.07944	1.94591	1.09861
50	0	0	0	0	0	0	0	1	0	15	1	4	1		3.93183	0	0	0	0	0	0	0	0.693147	0	2.77259	0.693147	1.60944	0.693147
0	1	0	0	0	0	0	0	0	8	1	0	2	2		0	0.693147	0	0	0	0	0	0	0	2.19722	0.693147	0	1.09861	1.09861
0	3	1	3	0	200	0	0	0	5	62	6	16	0		0	1.38629	0.693147	1.38629	0	5.3033	0	0	0	1.79176	4.14313	1.94591	2.83321	0
0	0	0	0	0	100	0	0	0	0	31	0	5	0		0	0	0	0	0	4.61512	0	0	0	0	3.46574	0	1.79176	0
0	2	1	0	0	100	0	0	0	7	0	0	3	4		0	1.09861	0.693147	0	0	4.61512	0	0	0	2.07944	0	0	1.38629	1.60944
0	2	0	0	0	30	0	0	0	1	39	2	9	1		0	1.09861	0	0	0	3.43399	0	0	0	0.693147	3.68888	1.09861	2.30259	0.693147
50	0	0	0	0	0	0	0	0	1	45	3	4	0		3.93183	0	0	0	0	0	0	0	0	0.693147	3.82864	1.38629	1.60944	0
0	2	1	0	0	0	0	0	0	3	1	0	3	2		0	1.09861	0.693147	0	0	0	0	0	0	1.38629	0.693147	0	1.38629	1.09861
0	4	0	0	0	0	0	0	0	1	76	8	1	0		0	1.60944	0	0	0	0	0	0	0	0.693147	4.34381	2.19722	0.693147	0
0	0	0	0	0	30	0	0	0	0	46	1	2	1		0	0	0	0	0	3.43399	0	0	0	0	3.85015	0.693147	1.09861	0.693147
0	1	0	0	0	100	0	0	0	1	23	0	4	0		0	0.693147	0	0	0	4.61512	0	0	0	0.693147	3.17805	0	1.60944	0
0	2	0	0	0	0	0	0	0	0	34	1	2	0		0	1.09861	0	0	0	0	0	0	0	0	3.55535	0.693147	1.09861	0
0	0	0	0	0	300	0	0	0	1	7	5	0	1		0	0	0	0	0	5.70711	0	0	0	0.693147	2.07944	1.79176	0	0.693147
0	1	0	0	0	30	0	0	0	1	1	0	2	2		0	0.693147	0	0	0	3.43399	0	0	0	0.693147	0.693147	0	1.09861	1.09861
0	0	0	0	0	0	0	0	0	0	10	7	3	1		0	0	0	0	0	0	0	0	0	0	2.3979	2.07944	1.38629	0.693147
0	0	0	0	0	0	0	0	0	0	18	6	3	0		0	0	0	0	0	0	0	0	0	0	2.94444	1.94591	1.38629	0
0	0	0	0	0	0	0	0	0	2	0	0	0	0		0	0	0	0	0	0	0	0	0	1.09861	0	0	0	0
0	0	0	0	0	0	0	0	0	0	14	11	0	0		0	0	0	0	0	0	0	0	0	0	2.70805	2.48491	0	0
0	0	0	0	0	0	0	0	0	0	18	3	4	0		0	0	0	0	0	0	0	0	0	0	2.94444	1.38629	1.60944	0
0	1	0	0	0	0	0	0	0	1	3	0	1	5		0	0.693147	0	0	0	0	0	0	0	0.693147	1.38629	0	0.693147	1.79176
0	1	0	0	0	0	3	0	0	0	16	7	3	1		0	0.693147	0	0	0	0	1.38629	0	0	0	2.83321	2.07944	1.38629	0.693147
0	0	0	0	0	0	0	0	0	0	18	3	4	0		0	0	0	0	0	0	0	0	0	0	2.94444	1.38629	1.60944	0
0	2	0	0	0	0	0	0	0	2	1	0	1	7		0	1.09861	0	0	0	0	0	0	0	1.09861	0.693147	0	0.693147	2.07944
0	0	0	0	0	0	0	0	0	0	12	12	0	1		0	0	0	0	0	0	0	0	0	0	2.56495	2.56495	0	0.693147
0	0	0	0	0	0	0	0	0	1	11	8	1	1		0	0	0	0	0	0	0	0	0	0.693147	2.48491	2.19722	0.693147	0.693147
0	1	0	0	0	0	0	0	0	2	1	0	0	1		0	0.693147	0	0	0	0	0	0	0	1.09861	0.693147	0	0	0.693147
0	0	0	0	0	0	0	0	0	0	11	5	0	0		0	0	0	0	0	0	0	0	0	0	2.48491	1.79176	0	0
0	0	0	0	0	0	0	0	0	0	12	6	0	2		0	0	0	0	0	0	0	0	0	0	2.56495	1.94591	0	1.09861
0	0	1	0	0	0	0	0	0	1	0	1	0	4		0	0	0.693147	0	0	0	0	0	0	0.693147	0	0.693147	0	1.60944
0	0	0	0	0	0	0	0	0	0	13	3	2	1		0	0	0	0	0	0	0	0	0	0	2.63906	1.38629	1.09861	0.693147
0	0	0	0	0	0	0	0	0	0	22	2	3	1		0	0	0	0	0	0	0	0	0	0	3.13549	1.09861	1.38629	0.693147
0	2	0	0	0	0	0	0	0	2	1	0	0	5		0	1.09861	0	0	0	0	0	0	0	1.09861	0.693147	0	0	1.79176
0	0	0	0	0	0	0	0	0	0	5	4	1	0		0	0	0	0	0	0	0	0	0	0	1.79176	1.60944	0.693147	0
0	0	0	0	0	0	0	0	0	0	3	8	2	1		0	0	0	0	0	0	0	0	0	0	1.38629	2.19722	1.09861	0.693147
0	0	0	0	0	0	0	0	0	1	0	0	0	3		0	0	0	0	0	0	0	0	0	0.693147	0	0	0	1.38629
0	0	0	0	0	0	0	0	0	0	27	5	2	0		0	0	0	0	0	0	0	0	0	0	3.3322	1.79176	1.09861	0
0	0	0	1	0	0	0	0	0	0	10	4	3	1		0	0	0	0.693147	0	0	0	0	0	0	2.3979	1.60944	1.38629	0.693147
0	1	0	0	0	0	0	0	0	5	3	0	0	2		0	0.693147	0	0	0	0	0	0	0	1.79176	1.38629	0	0	1.09861
0	2	0	0	0	0	0	0	0	1	17	3	1	1		0	1.09861	0	0	0	0	0	0	0	0.693147	2.89037	1.38629	0.693147	0.693147
0	0	0	0	0	0	0	0	0	2	10	0	1	2		0	0	0	0	0	0	0	0	0	1.09861	2.3979	0	0.693147	1.09861
0	202	0	0	0	0	0	0	0	3	2	0	0	1		0	5.31321	0	0	0	0	0	0	0	1.38629	1.09861	0	0	0.693147
0	0	0	0	0	0	0	0	0	0	7	0	6	0		0	0	0	0	0	0	0	0	0	0	2.07944	0	1.94591	0
0	0	0	0	0	0	1	0	0	0	2	0	0	0		0	0	0	0	0	0	0.693147	0	0	0	1.09861	0	0	0
0	1	0	1	0	0	0	0	0	2	1	0	0	1		0	0.693147	0	0.693147	0	0	0	0	0	1.09861	0.693147	0	0	0.693147
1200	11	0	0	0	0	1	0	0	0	5	0	3	1		7.09091	2.48491	0	0	0	0	0.693147	0	0	0	1.79176	0	1.38629	0.693147
200	50	0	0	0	200	0	0	0	1	5	0	1	1		5.3033	3.93183	0	0	0	5.3033	0	0	0	0.693147	1.79176	0	0.693147	0.693147
0	4	0	0	0	0	0	0	0	4	4	2	0	1		0	1.60944	0	0	0	0	0	0	0	1.60944	1.60944	1.09861	0	0.693147
0	13	1	2	0	30	1	1	1	4	0	0	11	1		0	2.63906	0.693147	1.09861	0	3.43399	0.693147	0.693147	0.693147	1.60944	0	0	2.48491	0.693147
0	3	1	1	0	0	0	0	4	1	1	3	2	3		0	1.38629	0.693147	0.693147	0	0	0	0	1.60944	0.693147	0.693147	1.38629	1.09861	1.38629
0	4	0	1	0	0	0	0	11	7	0	0	4	2		0	1.60944	0	0.693147	0	0	0	0	2.48491	2.07944	0	0	1.60944	1.09861
0	36	1	1	0	0	1	0	2	3	0	3	6	0		0	3.61092	0.693147	0.693147	0	0	0.693147	0	1.09861	1.38629	0	1.38629	1.94591	0
0	3	0	0	0	0	0	0	11	1	0	0	2	0		0	1.38629	0	0	0	0	0	0	2.48491	0.693147	0	0	1.09861	0
0	15	0	2	0	0	0	0	7	3	0	0	2	3		0	2.77259	0	1.09861	0	0	0	0	2.07944	1.38629	0	0	1.09861	1.38629
0	10	0	0	0	225	0	1	1	2	9	2	2	1		0	2.3979	0	0	0	5.42053	0	0.693147	0.693147	1.09861	2.30259	1.09861	1.09861	0.693147
0	0	0	0	0	100	1	1	2	2	0	1	2	0		0	0	0	0	0	4.61512	0.693147	0.693147	1.09861	1.09861	0	0.693147	1.09861	0
0	7	0	0	0	6	0	0	8	8	0	0	1	1		0	2.07944	0	0	0	1.94591	0	0	2.19722	2.19722	0	0	0.693147	0.693147
0	1	1	1	0	2	5	3	0	5	8	11	1	1		0	0.693147	0.693147	0.693147	0	1.09861	1.79176	1.38629	0	1.79176	2.19722	2.48491	0.693147	0.693147
0	2	0	0	0	303	0	10	1	2	9	2	2	0		0	1.09861	0	0	0	5.71703	0	2.3979	0.693147	1.09861	2.30259	1.09861	1.09861	0
0	38	0	0	2	0	0	1	2	9	1	0	0	2		0	3.66356	0	0	1.09861	0	0	0.693147	1.09861	2.30259	0.693147	0	0	1.09861
0	2	0	0	0	10	0	0	0	2	97	7	3	1		0	1.09861	0	0	0	2.3979	0	0	0	1.09861	4.58497	2.07944	1.38629	0.693147
0	0	1	0	0	0	3	3	0	0	33	0	0	0		0	0	0.693147	0	0	0	1.38629	1.38629	0	0	3.52636	0	0	0
0	24	0	0	1	0	1	0	2	3	16	0	2	1		0	3.21888	0	0	0.693147	0	0.693147	0	1.09861	1.38629	2.83321	0	1.09861	0.693147
0	0	0	0	0	3	11	1	0	6	96	2	3	2		0	0	0	0	0	1.38629	2.48491	0.693147	0	1.94591	4.57471	1.09861	1.38629	1.09861
0	1	0	0	0	60	0	2	6	3	181	3	1	1		0	0.693147	0	0	0	4.11087	0	1.09861	1.94591	1.38629	5.20401	1.38629	0.693147	0.693147
0	52	0	0	2	200	15	0	0	7	49	3	18	2		0	3.97029	0	0	1.09861	5.3033	2.77259	0	0	2.07944	3.91202	1.38629	2.94444	1.09861
0	2	0	0	0	5	8	0	0	5	135	6	3	1		0	1.09861	0	0	0	1.79176	2.19722	0	0	1.79176	4.91265	1.94591	1.38629	0.693147
0	6	0	0	1	400	0	3	1	5	146	1	3	2		0	1.94591	0	0	0.693147	5.99396	0	1.38629	0.693147	1.79176	4.99043	0.693147	1.38629	1.09861
1	55	0	0	0	200	10	0	0	7	25	0	22	0		0.693147	4.02535	0	0	0	5.3033	2.3979	0	0	2.07944	3.2581	0	3.13549	0
0	8	0	1	1	0	1	0	2	4	50	9	6	3		0	2.19722	0	0.693147	0.693147	0	0.693147	0	1.09861	1.60944	3.93183	2.30259	1.94591	1.38629
0	0	0	0	0	50	0	1	0	0	26	3	3	1		0	0	0	0	0	3.93183	0	0.693147	0	0	3.29584	1.38629	1.38629	0.693147
0	0	0	0	2	0	0	0	2	8	0	0	7	0		0	0	0	0	1.09861	0	0	0	1.09861	2.19722	0	0	2.07944	0
0	20	0	1	0	30	2	0	0	0	19	5	4	2		0	3.04452	0	0.693147	0	3.43399	1.09861	0	0	0	2.99573	1.79176	1.60944	1.09861
0	3	0	0	0	50	0	1	0	3	12	0	9	2		0	1.38629	0	0	0	3.93183	0	0.693147	0	1.38629	2.56495	0	2.30259	1.09861
0	1	1	0	0	200	0	0	4	8	5	0	3	0		0	0.693147	0.693147	0	0	5.3033	0	0	1.60944	2.19722	1.79176	0	1.38629	0
0	34	0	1	0	0	0	0	0	2	62	5	8	1		0	3.55535	0	0.693147	0	0	0	0	0	1.09861	4.14313	1.79176	2.19722	0.693147
0	0	0	0	0	0	0	0	0	0	29	3	34	0		0	0	0	0	0	0	0	0	0	0	3.4012	1.38629	3.55535	0
0	3	0	0	0	0	0	0	0	5	7	0	4	11		0	1.38629	0	0	0	0	0	0	0	1.79176	2.07944	0	1.60944	2.48491
0	3	0	0	0	0	1	0	1	2	67	4	9	1		0	1.38629	0	0	0	0	0.693147	0	0.693147	1.09861	4.21951	1.60944	2.30259	0.693147
0	4	0	0	0	30	0	0	0	3	52	3	7	0		0	1.60944	0	0	0	3.43399	0	0	0	1.38629	3.97029	1.38629	2.07944	0
0	7	0	0	0	0	0	0	0	2	13	5	3	7		0	2.07944	0	0	0	0	0	0	0	1.09861	2.63906	1.79176	1.38629	2.07944
0	6	0	1	0	0	2	0	0	3	43	8	9	0		0	1.94591	0	0.693147	0	0	1.09861	0	0	1.38629	3.78419	2.19722	2.30259	0
0	3	1	0	0	550	1	0	1	0	35	0	10	1		0	1.38629	0.693147	0	0	6.31173	0.693147	0	0.693147	0	3.58352	0	2.3979	0.693147
0	6	0	0	0	0	0	0	0	4	0	0	2	3		0	1.94591	0	0	0	0	0	0	0	1.60944	0	0	1.09861	1.38629
0	21	0	1	0	0	0	0	0	1	28	3	5	0		0	3.09104	0	0.693147	0	0	0	0	0	0.693147	3.3673	1.38629	1.79176	0
1000	6	0	0	0	300	1	0	0	0	17	0	1	1		6.90875	1.94591	0	0	0	5.70711	0.693147	0	0	0	2.89037	0	0.693147	0.693147
130	4	0	0	0	0	0	0	0	1	7	0	2	0		4.8752	1.60944	0	0	0	0	0	0	0	0.693147	2.07944	0	1.09861	0
800	16	0	0	0	0	0	0	0	0	19	7	3	0		6.68586	2.83321	0	0	0	0	0	0	0	0	2.99573	2.07944	1.38629	0
1800	12	0	0	0	200	0	0	0	0	7	0	4	0		7.4961	2.56495	0	0	0	5.3033	0	0	0	0	2.07944	0	1.60944	0
500	6	0	0	0	0	0	0	0	0	0	0	0	1		6.21661	1.94591	0	0	0	0	0	0	0	0	0	0	0	0.693147
8232	3326	130	216	31	21850	229	386	390	1074	5031	1340	1989	315
360	360	360	360	360	360	360	360	360	360	360	360	360	360
18	255	85	112	23	115	77	55	89	241	284	218	260	153
