# Supplementary material for: Recovery of Coastal Fauna after the 2011 Tsunami in Japan as Determined by Bimonthly Underwater Visual Censuses Conducted over Five Years
Source: PLoS One. 2016 Dec 12;11(12):e0168261. doi: 10.1371/journal.pone.0168261 (PMC5152922; doi:10.1371/journal.pone.0168261)
Supplement: S4 Table — (XLS) [file pone.0168261.s004.xls]

## Sheet: 全種
Order	Clupeiformes	Cypriniformes	Gasterosteiformes	Mugiliformes																																							Pleuronectiformes		Tetradontiformes
Family	Engraulidae	Cyprinidae	Aulorhynchidae	Mugilidae	Scorpaenidae			Tetrarogidae	Hexagrammidae							Carangidae	Sparidae	Mullidae			Embiotocidae	Girellidae	Labridae			Stichaeidae			Blenniidae	Callionymidae			Gobiidae										Pleuronectidae		Monacanthidae		Tetradontidae
Genus-species	Engraulis japonicus	Tribolodon hakonensis	Aulichthys japonicus	Mugil cephalus	Sebastes cheni	Sebastes schlegelii	Sebastes vulpes	Hypodytes rubripinnis	Hexagrammos otakii	Hexagrammos agrammus	Myoxocephalus polyacanthocephalus	Myoxocephalus stelleri	Alcichthys elongatus	Furcina ishikawae	Pseudoblennius cottoidae	Trachurus japonicus	Acanthopagrus schlegelii	Upeneus japonicus	Parupeneus multifasciatus	Parupeneus barberinus	Neoditrema ransonnetii	Girella punctata	Semicossyphus reticulatus	Halichoeres poecilopterus	Halichoeres tenuispinnis	Chirolophis japonicus	Opisthocentrus tenuis	Pholis crassispina	Plagiotremus rhinorhynchos	Repomucenus valenciennei	Repomucenus curvicornis	Repomucenus ornatipinnis	Gymnogobius heptacanthus	Sagamia geneionema	Amblychaeturichthys sciistius	Acanthogobius flavimanus	Acanthogobius lactipes	Pterogobius elapoides	Pterogobius zacalles	Acentrogobius pflaumii	Tridentiger trigonocephalus	Favonigobius gymnauchen	Platichthys stellatus	Pleuronectes yokohamae	Rudarius ercodes	Paramonacanthus japonicus	Takifugu pardalis	Takifugu snyderi	Takifugu poecilonotus
Length-weight parameter a	0.00367	0.0135	0.001	0.0117	0.01798	0.0145	0.0148	0.0335	0.0144	0.0144	0.02798	0.02798	0.02798	0.017	0.017	0.0101	0.02267	0.013	0.01136	0.01307	0.0194	0.0227	0.0202	0.00931	0.0133	0.0149	0.0043	0.0043	0.00198	0.0181	0.0181	0.0181	0.01321	0.0145	0.01103	0.01103	0.01103	0.01103	0.01103	0.0145	0.0164	0.01103	0.0125	0.0181	0.0146	0.02194	0.0249	0.0249	0.0249
Length-weight parameter b	3.196	3	3.793	3.064	3	3	3	3	3	3	3	3	3	2.9508	2.9508	3	3	2.94	3.211	3.122	2.924	2.983	3	3.28	3	2.943	3.018	3.018	3.549	2.835	2.835	2.835	3	3	3	3	3	3	3	3	2.7775	3	3	3.03	3.083	2.889	3	3	3
Length-length parameter	1	1.15	1.078	1.13	1.15	1.15	1.15	1	1.1	1.1	1.196	1.196	1.196	1.1	1.1	1.02	1.25	1.2	1.05	1.05	1.242	1.17	1.203	1	1.1	1.1	1.1	1.1	1.105	1.302	1.302	1.302	1.227	1.2	1.22	1.22	1.22	1.22	1.22	1.1	1.217	1.22	1.2		1.218	1.22	1.253	1.253	1.253
Southern limit of distribution in northern hemisphare	0	31	33	0	30	29	33	23	29	29	37	36	34	33	33	19	15	19	0	0	33	22	22	22	10	34	38	34	0	31	21	33	32	32	31	30	31	33	31	22	22	25	35	32	22	0	25	31	22
Northern limit of distribution in northern hemisphare	53	46	45	51	42	49	43	41	46	45	67	54	52	42	42	45	45	45	35	35	45	42	43	43	41	45	45	41	35	43	42	43	44	41	42	43	43	43	43	39	43	41	56	45	45	41	45	42	45
Center of distribution in northern hemisphare	26.5	38.5	39	25.5	36	39	38	32	37.5	37	52	45	43	37.5	37.5	32	30	32	17.5	17.5	39	32	32.5	32.5	25.5	39.5	41.5	37.5	17.5	37	31.5	38	38	36.5	36.5	36.5	37	38	37	30.5	32.5	33	45.5	38.5	33.5	20.5	35	36.5	33.5
[truncated: 1 more columns]

## Sheet: 代表種対数
															対数変換
カタクチイワシ	メバル	ハオコゼ	アサヒアナハゼ	キジハタ	マアジ	クロダイ	マダイ	ウミタナゴ	ホシササノハベラ	アカオビシマハゼ	スジハゼ	アミメハギ	コモンフグ		カタクチイワシ	メバル	ハオコゼ	アサヒアナハゼ	キジハタ	マアジ	クロダイ	マダイ	ウミタナゴ	ホシササノハベラ	アカオビシマハゼ	スジハゼ	アミメハギ	コモンフグ
0	0	0	0	0	0	0	0	0	0	15	2	1	0		0	0	0	0	0	0	0	0	0	0	2.77259	1.09861	0.693147	0
0	0	0	0	1	0	0	0	0	0	14	0	2	0		0	0	0	0	0.693147	0	0	0	0	0	2.70805	0	1.09861	0
0	5	1	0	1	0	0	0	0	0	1	0	0	0		0	1.79176	0.693147	0	0.693147	0	0	0	0	0	0.693147	0	0	0
0	4	0	0	0	0	0	0	0	0	14	11	2	0		0	1.60944	0	0	0	0	0	0	0	0	2.70805	2.48491	1.09861	0
0	2	0	0	0	0	0	0	0	4	8	1	0	0		0	1.09861	0	0	0	0	0	0	0	1.60944	2.19722	0.693147	0	0
0	9	0	0	2	0	0	0	0	3	0	0	0	2		0	2.30259	0	0	1.09861	0	0	0	0	1.38629	0	0	0	1.09861
0	0	0	0	0	0	0	0	0	0	9	5	1	0		0	0	0	0	0	0	0	0	0	0	2.30259	1.79176	0.693147	0
0	0	0	0	0	0	0	0	0	1	4	2	0	0		0	0	0	0	0	0	0	0	0	0.693147	1.60944	1.09861	0	0
0	5	0	0	0	0	0	0	0	0	0	0	1	0		0	1.79176	0	0	0	0	0	0	0	0	0	0	0.693147	0
0	0	0	0	0	0	0	0	0	0	13	5	2	0		0	0	0	0	0	0	0	0	0	0	2.63906	1.79176	1.09861	0
0	0	0	0	0	0	0	0	0	0	2	3	1	0		0	0	0	0	0	0	0	0	0	0	1.09861	1.38629	0.693147	0
0	3	0	0	0	0	0	0	0	0	0	0	1	0		0	1.38629	0	0	0	0	0	0	0	0	0	0	0.693147	0
0	3	1	0	0	0	0	0	0	0	7	11	0	0		0	1.38629	0.693147	0	0	0	0	0	0	0	2.07944	2.48491	0	0
0	0	1	0	0	0	0	0	0	0	8	5	1	0		0	0	0.693147	0	0	0	0	0	0	0	2.19722	1.79176	0.693147	0
0	5	0	0	0	0	0	0	0	2	0	0	0	0		0	1.79176	0	0	0	0	0	0	0	1.09861	0	0	0	0
0	10	1	0	0	0	0	0	0	0	23	12	4	0		0	2.3979	0.693147	0	0	0	0	0	0	0	3.17805	2.56495	1.60944	0
0	0	1	0	0	0	0	0	0	0	10	2	1	0		0	0	0.693147	0	0	0	0	0	0	0	2.3979	1.09861	0.693147	0
0	4	0	0	0	0	0	0	0	0	1	0	0	0		0	1.60944	0	0	0	0	0	0	0	0	0.693147	0	0	0
0	3	0	0	0	0	0	0	0	0	28	12	1	0		0	1.38629	0	0	0	0	0	0	0	0	3.3673	2.56495	0.693147	0
0	0	2	1	0	0	0	0	0	1	12	8	0	0		0	0	1.09861	0.693147	0	0	0	0	0	0.693147	2.56495	2.19722	0	0
0	2	0	0	0	0	0	0	0	2	4	0	3	2		0	1.09861	0	0	0	0	0	0	0	1.09861	1.60944	0	1.38629	1.09861
0	0	0	0	0	0	0	0	0	0	13	8	1	0		0	0	0	0	0	0	0	0	0	0	2.63906	2.19722	0.693147	0
0	2	2	1	0	0	0	0	0	1	6	10	0	1		0	1.09861	1.09861	0.693147	0	0	0	0	0	0.693147	1.94591	2.3979	0	0.693147
0	3	0	3	0	0	0	0	0	0	9	0	2	1		0	1.38629	0	1.38629	0	0	0	0	0	0	2.30259	0	1.09861	0.693147
0	70	0	3	0	0	0	0	0	0	49	28	1	0		0	4.26268	0	1.38629	0	0	0	0	0	0	3.91202	3.3673	0.693147	0
0	0	0	0	0	0	0	0	0	3	4	9	0	0		0	0	0	0	0	0	0	0	0	1.38629	1.60944	2.30259	0	0
0	2	0	1	0	0	0	0	0	6	8	4	0	7		0	1.09861	0	0.693147	0	0	0	0	0	1.94591	2.19722	1.60944	0	2.07944
0	30	0	2	0	0	3	0	0	0	24	24	3	0		0	3.43399	0	1.09861	0	0	1.38629	0	0	0	3.21888	3.21888	1.38629	0
0	300	1	0	0	0	0	0	0	10	2	7	1	1		0	5.70711	0.693147	0	0	0	0	0	0	2.3979	1.09861	2.07944	0.693147	0.693147
0	108	0	1	0	0	0	0	7	6	1	0	3	3		0	4.69135	0	0.693147	0	0	0	0	2.07944	1.94591	0.693147	0	1.38629	1.38629
0	20	0	2	0	0	1	0	1	1	3	23	2	0		0	3.04452	0	1.09861	0	0	0.693147	0	0.693147	0.693147	1.38629	3.17805	1.09861	0
0	237	7	0	0	0	0	0	1	6	4	14	0	1		0	5.47227	2.07944	0	0	0	0	0	0.693147	1.94591	1.60944	2.70805	0	0.693147
0	206	1	1	0	0	0	0	4	11	0	1	5	2		0	5.33272	0.693147	0.693147	0	0	0	0	1.60944	2.48491	0	0.693147	1.79176	1.09861
0	1	0	1	0	230	1	0	0	3	0	11	2	0		0	0.693147	0	0.693147	0	5.44242	0.693147	0	0	1.38629	0	2.48491	1.09861	0
0	1	4	2	0	400	0	0	2	4	0	12	4	0		0	0.693147	1.60944	1.09861	0	5.99396	0	0	1.09861	1.60944	0	2.56495	1.60944	0
0	17	0	4	1	20	0	0	0	15	0	0	1	1		0	2.89037	0	1.60944	0.693147	3.04452	0	0	0	2.77259	0	0	0.693147	0.693147
0	24	0	0	0	40	4	0	1	0	2	5	0	1		0	3.21888	0	0	0	3.71357	1.60944	0	0.693147	0	1.09861	1.79176	0	0.693147
0	8	2	0	1	810	8	0	0	3	0	5	0	1		0	2.19722	1.09861	0	0.693147	6.69827	2.19722	0	0	1.38629	0	1.79176	0	0.693147
0	15	2	1	1	300	4	0	0	4	0	0	1	4		0	2.77259	1.09861	0.693147	0.693147	5.70711	1.60944	0	0	1.60944	0	0	0.693147	1.60944
0	1	0	1	0	18	9	0	0	1	15	13	0	0		0	0.693147	0	0.693147	0	2.94444	2.30259	0	0	0.693147	2.77259	2.63906	0	0
0	5	0	3	0	40	12	0	1	12	23	3	1	1		0	1.79176	0	1.38629	0	3.71357	2.56495	0	0.693147	2.56495	3.17805	1.38629	0.693147	0.693147
0	40	1	0	1	900	1	0	0	6	0	0	0	1		0	3.71357	0.693147	0	0.693147	6.80351	0.693147	0	0	1.94591	0	0	0	0.693147
0	0	0	0	0	8	4	2	0	5	25	8	1	0		0	0	0	0	0	2.19722	1.60944	1.09861	0	1.79176	3.2581	2.19722	0.693147	0
0	39	0	0	1	300	2	0	1	9	18	4	3	1		0	3.68888	0	0	0.693147	5.70711	1.09861	0	0.693147	2.30259	2.94444	1.60944	1.38629	0.693147
0	4	0	0	3	0	0	0	0	0	0	0	3	0		0	1.60944	0	0	1.38629	0	0	0	0	0	0	0	1.38629	0
0	0	0	1	0	0	3	1	0	2	4	11	0	0		0	0	0	0.693147	0	0	1.38629	0.693147	0	1.09861	1.60944	2.48491	0	0
0	5	0	0	0	1000	1	1	0	9	3	2	0	1		0	1.79176	0	0	0	6.90875	0.693147	0.693147	0	2.30259	1.38629	1.09861	0	0.693147
0	9	0	0	0	0	0	0	0	7	2	0	5	0		0	2.30259	0	0	0	0	0	0	0	2.07944	1.09861	0	1.79176	0
0	70	0	0	0	1	0	0	1	0	2	2	0	0		0	4.26268	0	0	0	0.693147	0	0	0.693147	0	1.09861	1.09861	0	0
0	0	0	0	0	0	1	0	0	4	6	1	0	0		0	0	0	0	0	0	0.693147	0	0	1.60944	1.94591	0.693147	0	0
0	1	0	0	0	30	0	0	0	4	0	0	5	0		0	0.693147	0	0	0	3.43399	0	0	0	1.60944	0	0	1.79176	0
0	33	0	0	0	50	0	0	1	1	0	1	3	0		0	3.52636	0	0	0	3.93183	0	0	0.693147	0.693147	0	0.693147	1.38629	0
0	2	1	0	0	400	0	0	0	6	5	1	0	0		0	1.09861	0.693147	0	0	5.99396	0	0	0	1.94591	1.79176	0.693147	0	0
0	2	1	0	0	300	0	0	1	10	1	0	5	0		0	1.09861	0.693147	0	0	5.70711	0	0	0.693147	2.3979	0.693147	0	1.79176	0
0	33	0	0	0	130	0	0	0	0	5	2	1	0		0	3.52636	0	0	0	4.8752	0	0	0	0	1.79176	1.09861	0.693147	0
0	0	1	0	0	300	1	0	0	6	4	3	0	1		0	0	0.693147	0	0	5.70711	0.693147	0	0	1.94591	1.60944	1.38629	0	0.693147
0	5	0	0	0	500	0	0	0	3	1	0	4	0		0	1.79176	0	0	0	6.21661	0	0	0	1.38629	0.693147	0	1.60944	0
0	3	1	0	0	39	0	0	0	1	7	3	0	0		0	1.38629	0.693147	0	0	3.68888	0	0	0	0.693147	2.07944	1.38629	0	0
0	2	0	0	1	700	0	0	0	5	2	2	4	0		0	1.09861	0	0	0.693147	6.55251	0	0	0	1.79176	1.09861	1.09861	1.60944	0
0	4	1	0	0	0	0	0	0	1	1	0	0	0		0	1.60944	0.693147	0	0	0	0	0	0	0.693147	0.693147	0	0	0
400	0	0	0	0	50	0	0	0	0	28	5	1	0		5.99396	0	0	0	0	3.93183	0	0	0	0	3.3673	1.79176	0.693147	0
0	2	1	0	1	300	0	0	0	1	12	1	0	0		0	1.09861	0.693147	0	0.693147	5.70711	0	0	0	0.693147	2.56495	0.693147	0	0
200	2	0	0	0	0	0	0	0	4	7	1	0	0		5.3033	1.09861	0	0	0	0	0	0	0	1.60944	2.07944	0.693147	0	0
800	21	0	0	0	0	0	0	0	0	10	10	2	0		6.68586	3.09104	0	0	0	0	0	0	0	0	2.3979	2.3979	1.09861	0
0	6	0	2	0	40	0	0	0	6	4	2	3	0		0	1.94591	0	1.09861	0	3.71357	0	0	0	1.94591	1.60944	1.09861	1.38629	0
0	9	0	0	0	300	0	0	0	1	4	0	1	0		0	2.30259	0	0	0	5.70711	0	0	0	0.693147	1.60944	0	0.693147	0
0	1	0	1	0	0	0	0	0	0	4	1	2	0		0	0.693147	0	0.693147	0	0	0	0	0	0	1.60944	0.693147	1.09861	0
0	3	0	0	0	0	0	0	0	1	4	1	3	0		0	1.38629	0	0	0	0	0	0	0	0.693147	1.60944	0.693147	1.38629	0
0	4	0	0	0	100	0	0	0	1	0	0	0	0		0	1.60944	0	0	0	4.61512	0	0	0	0.693147	0	0	0	0
0	16	0	0	0	0	0	0	0	0	4	5	0	0		0	2.83321	0	0	0	0	0	0	0	0	1.60944	1.79176	0	0
0	7	1	0	0	0	0	0	0	1	2	2	10	0		0	2.07944	0.693147	0	0	0	0	0	0	0.693147	1.09861	1.09861	2.3979	0
0	6	0	0	0	0	0	0	0	1	3	0	0	0		0	1.94591	0	0	0	0	0	0	0	0.693147	1.38629	0	0	0
0	31	0	0	0	0	0	0	0	0	9	9	2	0		0	3.46574	0	0	0	0	0	0	0	0	2.30259	2.30259	1.09861	0
0	9	1	0	0	0	0	0	0	0	6	6	4	0		0	2.30259	0.693147	0	0	0	0	0	0	0	1.94591	1.94591	1.60944	0
0	5	0	0	0	0	0	0	0	1	2	0	0	0		0	1.79176	0	0	0	0	0	0	0	0.693147	1.09861	0	0	0
0	12	1	0	0	0	0	0	0	0	13	13	2	0		0	2.56495	0.693147	0	0	0	0	0	0	0	2.63906	2.63906	1.09861	0
0	1	2	0	0	0	0	1	0	2	4	7	1	0		0	0.693147	1.09861	0	0	0	0	0.693147	0	1.09861	1.60944	2.07944	0.693147	0
0	5	0	0	0	0	0	0	0	1	3	0	0	0		0	1.79176	0	0	0	0	0	0	0	0.693147	1.38629	0	0	0
0	2	2	0	0	0	0	0	0	1	8	5	1	0		0	1.09861	1.09861	0	0	0	0	0	0	0.693147	2.19722	1.79176	0.693147	0
0	2	0	0	0	0	0	0	0	2	13	6	2	0		0	1.09861	0	0	0	0	0	0	0	1.09861	2.63906	1.94591	1.09861	0
0	2	0	0	0	0	0	0	0	1	0	0	0	0		0	1.09861	0	0	0	0	0	0	0	0.693147	0	0	0	0
0	30	0	0	0	0	0	0	0	0	14	28	5	0		0	3.43399	0	0	0	0	0	0	0	0	2.70805	3.3673	1.79176	0
0	5	0	0	0	0	0	0	0	0	4	7	3	0		0	1.79176	0	0	0	0	0	0	0	0	1.60944	2.07944	1.38629	0
0	13	0	0	0	0	0	0	0	0	0	0	0	1		0	2.63906	0	0	0	0	0	0	0	0	0	0	0	0.693147
0	1	0	0	0	0	0	0	0	0	12	12	0	0		0	0.693147	0	0	0	0	0	0	0	0	2.56495	2.56495	0	0
0	1	0	0	0	0	0	0	0	0	2	11	0	1		0	0.693147	0	0	0	0	0	0	0	0	1.09861	2.48491	0	0.693147
0	4	0	0	0	0	0	0	0	0	0	0	0	0		0	1.60944	0	0	0	0	0	0	0	0	0	0	0	0
0	1	0	0	0	0	0	0	0	0	4	6	6	1		0	0.693147	0	0	0	0	0	0	0	0	1.60944	1.94591	1.94591	0.693147
0	1	1	0	0	0	0	0	0	0	6	0	0	0		0	0.693147	0.693147	0	0	0	0	0	0	0	1.94591	0	0	0
0	3	0	0	0	0	0	0	0	1	1	0	0	0		0	1.38629	0	0	0	0	0	0	0	0.693147	0.693147	0	0	0
0	1	0	0	0	0	0	0	0	0	12	13	2	0		0	0.693147	0	0	0	0	0	0	0	0	2.56495	2.63906	1.09861	0
0	0	2	0	0	0	0	0	0	0	4	4	1	0		0	0	1.09861	0	0	0	0	0	0	0	1.60944	1.60944	0.693147	0
0	7	0	0	0	0	0	0	0	2	8	0	1	1		0	2.07944	0	0	0	0	0	0	0	1.09861	2.19722	0	0.693147	0.693147
0	11	0	0	0	0	0	0	0	0	32	4	4	0		0	2.48491	0	0	0	0	0	0	0	0	3.49651	1.60944	1.60944	0
0	1	0	0	0	0	0	0	0	0	7	1	0	0		0	0.693147	0	0	0	0	0	0	0	0	2.07944	0.693147	0	0
0	6	0	1	0	0	0	0	0	0	12	0	0	0		0	1.94591	0	0.693147	0	0	0	0	0	0	2.56495	0	0	0
0	4	3	1	0	0	0	0	0	1	30	11	2	0		0	1.60944	1.38629	0.693147	0	0	0	0	0	0.693147	3.43399	2.48491	1.09861	0
0	2	1	1	0	0	0	0	0	0	1	0	6	0		0	1.09861	0.693147	0.693147	0	0	0	0	0	0	0.693147	0	1.94591	0
0	6	1	1	0	0	0	0	0	3	11	0	1	0		0	1.94591	0.693147	0.693147	0	0	0	0	0	1.38629	2.48491	0	0.693147	0
0	4	0	1	0	0	1	0	0	0	17	8	7	0		0	1.60944	0	0.693147	0	0	0.693147	0	0	0	2.89037	2.19722	2.07944	0
0	0	1	0	0	0	0	0	0	1	0	1	0	0		0	0	0.693147	0	0	0	0	0	0	0.693147	0	0.693147	0	0
0	5	0	1	0	0	0	0	0	5	0	0	1	0		0	1.79176	0	0.693147	0	0	0	0	0	1.79176	0	0	0.693147	0
0	3	1	1	0	0	0	0	0	7	0	0	7	0		0	1.38629	0.693147	0.693147	0	0	0	0	0	2.07944	0	0	2.07944	0
0	10	0	0	0	0	1	0	0	3	0	0	4	0		0	2.3979	0	0	0	0	0.693147	0	0	1.38629	0	0	1.60944	0
0	7	1	1	0	0	0	6	9	9	0	1	1	3		0	2.07944	0.693147	0.693147	0	0	0	1.94591	2.30259	2.30259	0	0.693147	0.693147	1.38629
0	0	0	3	0	0	3	0	1	2	2	12	0	0		0	0	0	1.38629	0	0	1.38629	0	0.693147	1.09861	1.09861	2.56495	0	0
0	12	4	1	0	30	0	0	6	3	1	1	2	1		0	2.56495	1.60944	0.693147	0	3.43399	0	0	1.94591	1.38629	0.693147	0.693147	1.09861	0.693147
0	10	2	2	1	0	0	0	0	8	0	0	1	0		0	2.3979	1.09861	1.09861	0.693147	0	0	0	0	2.19722	0	0	0.693147	0
0	1	0	0	0	0	2	0	0	4	4	17	1	0		0	0.693147	0	0	0	0	1.09861	0	0	1.60944	1.60944	2.89037	0.693147	0
0	2	2	1	0	61	1	0	1	4	0	1	0	2		0	1.09861	1.09861	0.693147	0	4.12713	0.693147	0	0.693147	1.60944	0	0.693147	0	1.09861
0	5	0	0	0	120	0	0	4	8	2	0	1	4		0	1.79176	0	0	0	4.79579	0	0	1.60944	2.19722	1.09861	0	0.693147	1.60944
0	2	0	1	0	0	4	0	1	1	1	11	2	0		0	1.09861	0	0.693147	0	0	1.60944	0	0.693147	0.693147	0.693147	2.48491	1.09861	0
0	4	2	1	0	330	2	0	8	3	0	1	2	0		0	1.60944	1.09861	0.693147	0	5.80212	1.09861	0	2.19722	1.38629	0	0.693147	1.09861	0
0	1	0	2	2	0	0	0	0	12	0	0	1	0		0	0.693147	0	1.09861	1.09861	0	0	0	0	2.56495	0	0	0.693147	0
0	0	1	0	0	34	7	0	2	1	0	8	1	0		0	0	0.693147	0	0	3.55535	2.07944	0	1.09861	0.693147	0	2.19722	0.693147	0
0	8	2	1	0	290	1	0	0	4	1	0	6	1		0	2.19722	1.09861	0.693147	0	5.67332	0.693147	0	0	1.60944	0.693147	0	1.94591	0.693147
0	3	0	1	0	0	0	0	0	12	0	0	2	5		0	1.38629	0	0.693147	0	0	0	0	0	2.56495	0	0	1.09861	1.79176
0	0	0	1	0	31	1	1	2	2	11	18	1	0		0	0	0	0.693147	0	3.46574	0.693147	0.693147	1.09861	1.09861	2.48491	2.94444	0.693147	0
0	3	0	0	0	130	1	0	0	6	7	1	4	1		0	1.38629	0	0	0	4.8752	0.693147	0	0	1.94591	2.07944	0.693147	1.60944	0.693147
0	14	1	0	1	23	1	0	0	16	3	1	5	1		0	2.70805	0.693147	0	0.693147	3.17805	0.693147	0	0	2.83321	1.38629	0.693147	1.79176	0.693147
0	3	0	0	0	202	1	0	0	1	34	2	2	0		0	1.38629	0	0	0	5.31321	0.693147	0	0	0.693147	3.55535	1.09861	1.09861	0
0	2	2	0	0	250	0	0	1	4	8	1	4	3		0	1.09861	1.09861	0	0	5.52545	0	0	0.693147	1.60944	2.19722	0.693147	1.60944	1.38629
0	7	0	2	2	220	2	0	0	6	15	0	4	0		0	2.07944	0	1.09861	1.09861	5.39816	1.09861	0	0	1.94591	2.77259	0	1.60944	0
0	2	0	0	0	0	0	0	1	2	17	9	4	0		0	1.09861	0	0	0	0	0	0	0.693147	1.09861	2.89037	2.30259	1.60944	0
0	2	0	0	0	100	0	0	0	1	12	9	1	1		0	1.09861	0	0	0	4.61512	0	0	0	0.693147	2.56495	2.30259	0.693147	0.693147
0	6	0	1	0	0	0	0	0	9	0	0	4	0		0	1.94591	0	0.693147	0	0	0	0	0	2.30259	0	0	1.60944	0
0	42	0	0	0	30	0	0	5	5	33	13	6	0		0	3.7612	0	0	0	3.43399	0	0	1.79176	1.79176	3.52636	2.63906	1.94591	0
300	0	0	0	0	160	0	1	0	0	17	5	1	0		5.70711	0	0	0	0	5.0814	0	0.693147	0	0	2.89037	1.79176	0.693147	0
0	5	0	1	0	0	0	0	0	6	0	0	24	0		0	1.79176	0	0.693147	0	0	0	0	0	1.94591	0	0	3.21888	0
0	22	1	1	0	5	0	0	2	4	25	20	1	0		0	3.13549	0.693147	0.693147	0	1.79176	0	0	1.09861	1.60944	3.2581	3.04452	0.693147	0
0	1	0	1	0	60	0	0	0	3	11	1	2	0		0	0.693147	0	0.693147	0	4.11087	0	0	0	1.38629	2.48491	0.693147	1.09861	0
0	6	0	0	0	0	0	0	0	15	0	0	10	0		0	1.94591	0	0	0	0	0	0	0	2.77259	0	0	2.3979	0
0	25	0	0	0	0	0	0	1	0	15	3	3	0		0	3.2581	0	0	0	0	0	0	0.693147	0	2.77259	1.38629	1.38629	0
0	11	0	0	0	300	0	0	0	8	12	3	0	0		0	2.48491	0	0	0	5.70711	0	0	0	2.19722	2.56495	1.38629	0	0
0	0	0	0	0	0	0	0	0	0	0	0	0	0		0	0	0	0	0	0	0	0	0	0	0	0	0	0
0	11	0	0	0	0	0	0	0	2	11	13	2	0		0	2.48491	0	0	0	0	0	0	0	1.09861	2.48491	2.63906	1.09861	0
0	1	0	0	0	230	0	0	0	0	4	2	1	0		0	0.693147	0	0	0	5.44242	0	0	0	0	1.60944	1.09861	0.693147	0
0	5	0	1	0	0	0	0	0	4	0	0	2	2		0	1.79176	0	0.693147	0	0	0	0	0	1.60944	0	0	1.09861	1.09861
300	24	0	0	0	4	0	0	0	0	25	14	1	0		5.70711	3.21888	0	0	0	1.60944	0	0	0	0	3.2581	2.70805	0.693147	0
0	2	1	0	0	400	0	0	0	2	6	0	1	0		0	1.09861	0.693147	0	0	5.99396	0	0	0	1.09861	1.94591	0	0.693147	0
400	5	1	0	0	0	0	0	0	7	0	0	0	0		5.99396	1.79176	0.693147	0	0	0	0	0	0	2.07944	0	0	0	0
0	15	0	0	0	0	0	0	0	0	3	10	2	0		0	2.77259	0	0	0	0	0	0	0	0	1.38629	2.3979	1.09861	0
0	0	1	0	0	0	0	0	0	0	8	5	0	0		0	0	0.693147	0	0	0	0	0	0	0	2.19722	1.79176	0	0
0	7	0	0	0	0	0	0	0	4	1	0	0	2		0	2.07944	0	0	0	0	0	0	0	1.60944	0.693147	0	0	1.09861
0	4	0	0	0	0	0	0	0	0	12	17	4	0		0	1.60944	0	0	0	0	0	0	0	0	2.56495	2.89037	1.60944	0
0	0	1	0	0	0	0	0	0	1	10	5	0	1		0	0	0.693147	0	0	0	0	0	0	0.693147	2.3979	1.79176	0	0.693147
0	4	0	0	0	0	0	0	0	8	1	0	0	2		0	1.60944	0	0	0	0	0	0	0	2.19722	0.693147	0	0	1.09861
0	10	0	0	0	0	0	0	0	1	13	11	1	1		0	2.3979	0	0	0	0	0	0	0	0.693147	2.63906	2.48491	0.693147	0.693147
0	0	0	0	0	0	0	0	0	0	8	5	0	0		0	0	0	0	0	0	0	0	0	0	2.19722	1.79176	0	0
0	5	0	0	0	0	0	0	0	2	0	1	0	1		0	1.79176	0	0	0	0	0	0	0	1.09861	0	0.693147	0	0.693147
0	6	0	0	0	0	0	0	0	0	9	23	1	1		0	1.94591	0	0	0	0	0	0	0	0	2.30259	3.17805	0.693147	0.693147
0	0	0	1	0	0	0	0	0	0	18	5	1	0		0	0	0	0.693147	0	0	0	0	0	0	2.94444	1.79176	0.693147	0
0	4	0	0	0	0	0	0	0	9	1	0	0	7		0	1.60944	0	0	0	0	0	0	0	2.30259	0.693147	0	0	2.07944
0	1	0	0	0	0	0	0	0	0	2	5	0	0		0	0.693147	0	0	0	0	0	0	0	0	1.09861	1.79176	0	0
0	0	0	0	0	0	0	0	0	0	5	3	0	0		0	0	0	0	0	0	0	0	0	0	1.79176	1.38629	0	0
0	6	0	0	0	0	0	0	0	1	1	0	0	2		0	1.94591	0	0	0	0	0	0	0	0.693147	0.693147	0	0	1.09861
0	0	0	0	0	0	0	0	0	0	1	0	0	0		0	0	0	0	0	0	0	0	0	0	0.693147	0	0	0
0	0	0	0	0	0	0	0	0	0	2	1	1	0		0	0	0	0	0	0	0	0	0	0	1.09861	0.693147	0.693147	0
0	5	0	0	0	0	0	0	0	3	0	0	0	1		0	1.79176	0	0	0	0	0	0	0	1.38629	0	0	0	0.693147
0	0	0	0	0	0	0	0	0	0	2	0	0	0		0	0	0	0	0	0	0	0	0	0	1.09861	0	0	0
0	0	2	0	0	0	0	0	0	1	4	3	0	4		0	0	1.09861	0	0	0	0	0	0	0.693147	1.60944	1.38629	0	1.60944
0	3	0	0	0	0	0	0	0	4	0	0	0	3		0	1.38629	0	0	0	0	0	0	0	1.60944	0	0	0	1.38629
0	4	2	5	0	0	0	0	0	1	12	7	0	1		0	1.60944	1.09861	1.79176	0	0	0	0	0	0.693147	2.56495	2.07944	0	0.693147
0	0	0	0	0	0	0	0	0	0	8	0	1	0		0	0	0	0	0	0	0	0	0	0	2.19722	0	0.693147	0
0	2	1	1	0	0	0	0	0	5	1	0	0	3		0	1.09861	0.693147	0.693147	0	0	0	0	0	1.79176	0.693147	0	0	1.38629
0	30	0	3	0	0	0	0	0	1	13	10	3	0		0	3.43399	0	1.38629	0	0	0	0	0	0.693147	2.63906	2.3979	1.38629	0
0	0	0	0	0	20	0	0	0	2	1	0	0	3		0	0	0	0	0	3.04452	0	0	0	1.09861	0.693147	0	0	1.38629
0	2	0	5	0	0	0	0	0	5	0	0	2	5		0	1.09861	0	1.79176	0	0	0	0	0	1.79176	0	0	1.09861	1.79176
0	5	0	6	0	50	1	0	0	3	4	8	7	1		0	1.79176	0	1.94591	0	3.93183	0.693147	0	0	1.38629	1.60944	2.19722	2.07944	0.693147
0	0	0	0	0	0	0	0	0	0	1	1	0	1		0	0	0	0	0	0	0	0	0	0	0.693147	0.693147	0	0.693147
0	11	0	5	0	0	0	0	15	6	1	0	4	1		0	2.48491	0	1.79176	0	0	0	0	2.77259	1.94591	0.693147	0	1.60944	0.693147
0	8	0	4	0	0	1	0	4	2	0	4	8	2		0	2.19722	0	1.60944	0	0	0.693147	0	1.60944	1.09861	0	1.60944	2.19722	1.09861
0	1	0	1	0	0	0	0	1	1	1	0	1	1		0	0.693147	0	0.693147	0	0	0	0	0.693147	0.693147	0.693147	0	0.693147	0.693147
0	7	0	4	0	0	0	0	16	7	0	0	2	1		0	2.07944	0	1.60944	0	0	0	0	2.83321	2.07944	0	0	1.09861	0.693147
0	4	0	7	0	0	2	0	3	1	3	12	3	1		0	1.60944	0	2.07944	0	0	1.09861	0	1.38629	0.693147	1.38629	2.56495	1.38629	0.693147
0	0	1	3	0	0	0	0	3	1	1	0	0	0		0	0	0.693147	1.38629	0	0	0	0	1.38629	0.693147	0.693147	0	0	0
0	5	1	3	0	0	2	0	13	7	0	0	4	2		0	1.79176	0.693147	1.38629	0	0	1.09861	0	2.63906	2.07944	0	0	1.60944	1.09861
0	45	0	8	0	0	2	43	5	6	0	4	4	1		0	3.82864	0	2.19722	0	0	1.09861	3.78419	1.79176	1.94591	0	1.60944	1.60944	0.693147
0	0	2	4	0	0	0	10	0	2	1	0	2	1		0	0	1.09861	1.60944	0	0	0	2.3979	0	1.09861	0.693147	0	1.09861	0.693147
0	5	0	2	0	0	0	1	6	14	0	1	2	0		0	1.79176	0	1.09861	0	0	0	0.693147	1.94591	2.70805	0	0.693147	1.09861	0
0	36	0	2	0	61	0	78	6	4	0	2	7	1		0	3.61092	0	1.09861	0	4.12713	0	4.36945	1.94591	1.60944	0	1.09861	2.07944	0.693147
0	1	1	2	0	0	0	18	1	2	0	0	1	0		0	0.693147	0.693147	1.09861	0	0	0	2.94444	0.693147	1.09861	0	0	0.693147	0
0	8	1	1	0	0	0	10	9	10	0	0	5	2		0	2.19722	0.693147	0.693147	0	0	0	2.3979	2.30259	2.3979	0	0	1.79176	1.09861
0	3	0	1	0	5	7	39	6	1	20	0	2	0		0	1.38629	0	0.693147	0	1.79176	2.07944	3.68888	1.94591	0.693147	3.04452	0	1.09861	0
0	2	0	0	0	110	6	9	1	0	1	0	3	0		0	1.09861	0	0	0	4.70953	1.94591	2.30259	0.693147	0	0.693147	0	1.38629	0
0	8	0	2	0	0	1	11	0	15	3	0	6	6		0	2.19722	0	1.09861	0	0	0.693147	2.48491	0	2.77259	1.38629	0	1.94591	1.94591
0	6	0	1	0	0	3	14	5	5	80	13	10	1		0	1.94591	0	0.693147	0	0	1.38629	2.70805	1.79176	1.79176	4.39445	2.63906	2.3979	0.693147
0	0	0	1	0	250	5	18	2	2	111	2	2	0		0	0	0	0.693147	0	5.52545	1.79176	2.94444	1.09861	1.09861	4.7185	1.09861	1.09861	0
0	10	0	0	0	10	0	15	3	26	4	0	12	1		0	2.3979	0	0	0	2.3979	0	2.77259	1.38629	3.29584	1.60944	0	2.56495	0.693147
0	20	0	1	0	0	0	3	0	0	23	4	25	0		0	3.04452	0	0.693147	0	0	0	1.38629	0	0	3.17805	1.60944	3.2581	0
0	0	0	0	0	750	1	13	3	1	49	1	5	1		0	0	0	0	0	6.62141	0.693147	2.63906	1.38629	0.693147	3.91202	0.693147	1.79176	0.693147
0	4	0	1	0	0	0	1	0	6	0	0	8	0		0	1.60944	0	0.693147	0	0	0	0.693147	0	1.94591	0	0	2.19722	0
0	9	0	1	0	1	1	5	0	1	27	4	14	1		0	2.30259	0	0.693147	0	0.693147	0.693147	1.79176	0	0.693147	3.3322	1.60944	2.70805	0.693147
0	0	0	0	0	300	11	6	2	2	11	2	5	0		0	0	0	0	0	5.70711	2.48491	1.94591	1.09861	1.09861	2.48491	1.09861	1.79176	0
0	2	0	0	0	400	0	0	0	13	1	0	20	0		0	1.09861	0	0	0	5.99396	0	0	0	2.63906	0.693147	0	3.04452	0
0	32	0	0	0	500	8	5	1	6	8	5	76	0		0	3.49651	0	0	0	6.21661	2.19722	1.79176	0.693147	1.94591	2.19722	1.79176	4.34381	0
0	0	0	0	0	400	1	4	1	4	6	0	194	0		0	0	0	0	0	5.99396	0.693147	1.60944	0.693147	1.60944	1.94591	0	5.273	0
0	4	0	1	0	360	0	3	7	17	0	0	127	1		0	1.60944	0	0.693147	0	5.88888	0	1.38629	2.07944	2.89037	0	0	4.85203	0.693147
0	22	0	1	0	350	1	4	0	6	45	2	238	0		0	3.13549	0	0.693147	0	5.86079	0.693147	1.60944	0	1.94591	3.82864	1.09861	5.47646	0
0	0	0	0	0	300	0	9	0	2	17	0	20	0		0	0	0	0	0	5.70711	0	2.30259	0	1.09861	2.89037	0	3.04452	0
0	5	2	3	0	200	0	1	2	11	0	0	66	1		0	1.79176	1.09861	1.38629	0	5.3033	0	0.693147	1.09861	2.48491	0	0	4.20469	0.693147
0	2	0	0	0	130	0	0	3	4	36	1	35	0		0	1.09861	0	0	0	4.8752	0	0	1.38629	1.60944	3.61092	0.693147	3.58352	0
0	0	0	0	0	50	0	3	0	0	11	2	0	0		0	0	0	0	0	3.93183	0	1.38629	0	0	2.48491	1.09861	0	0
0	4	0	1	0	230	0	0	0	4	0	0	28	0		0	1.60944	0	0.693147	0	5.44242	0	0	0	1.60944	0	0	3.3673	0
0	31	0	1	0	100	1	2	0	7	82	4	20	0		0	3.46574	0	0.693147	0	4.61512	0.693147	1.09861	0	2.07944	4.41884	1.60944	3.04452	0
0	0	0	0	0	303	0	1	0	2	30	1	30	0		0	0	0	0	0	5.71703	0	0.693147	0	1.09861	3.43399	0.693147	3.43399	0
0	8	0	1	0	0	0	0	0	2	7	0	0	2		0	2.19722	0	0.693147	0	0	0	0	0	1.09861	2.07944	0	0	1.09861
0	29	1	0	0	30	2	0	0	5	37	2	23	1		0	3.4012	0.693147	0	0	3.43399	1.09861	0	0	1.79176	3.63759	1.09861	3.17805	0.693147
0	2	0	0	0	200	0	4	0	0	21	1	1	0		0	1.09861	0	0	0	5.3033	0	1.60944	0	0	3.09104	0.693147	0.693147	0
0	2	0	1	0	0	0	0	0	2	0	0	1	1		0	1.09861	0	0.693147	0	0	0	0	0	1.09861	0	0	0.693147	0.693147
0	48	0	0	0	0	0	0	0	1	23	1	4	0		0	3.89182	0	0	0	0	0	0	0	0.693147	3.17805	0.693147	1.60944	0
0	0	0	0	0	350	0	0	0	1	35	2	1	0		0	0	0	0	0	5.86079	0	0	0	0.693147	3.58352	1.09861	0.693147	0
0	3	0	1	0	0	0	0	0	5	3	1	2	0		0	1.38629	0	0.693147	0	0	0	0	0	1.79176	1.38629	0.693147	1.09861	0
0	30	0	0	0	0	0	0	0	0	20	0	4	0		0	3.43399	0	0	0	0	0	0	0	0	3.04452	0	1.60944	0
0	0	2	0	0	0	0	0	0	0	28	0	11	0		0	0	1.09861	0	0	0	0	0	0	0	3.3673	0	2.48491	0
0	5	0	0	0	0	0	0	0	4	1	0	0	2		0	1.79176	0	0	0	0	0	0	0	1.60944	0.693147	0	0	1.09861
0	15	0	0	0	0	0	0	0	1	32	6	5	0		0	2.77259	0	0	0	0	0	0	0	0.693147	3.49651	1.94591	1.79176	0
0	0	1	0	0	0	0	0	0	0	44	2	4	0		0	0	0.693147	0	0	0	0	0	0	0	3.80666	1.09861	1.60944	0
0	9	0	0	0	0	0	0	0	4	1	0	0	4		0	2.30259	0	0	0	0	0	0	0	1.60944	0.693147	0	0	1.60944
0	2	0	0	0	0	0	0	0	0	42	5	3	1		0	1.09861	0	0	0	0	0	0	0	0	3.7612	1.79176	1.38629	0.693147
0	0	0	1	0	0	0	0	0	1	23	3	48	0		0	0	0	0.693147	0	0	0	0	0	0.693147	3.17805	1.38629	3.89182	0
0	13	0	0	0	0	0	0	0	4	1	0	0	3		0	2.63906	0	0	0	0	0	0	0	1.60944	0.693147	0	0	1.38629
0	1	0	0	0	0	0	0	0	0	7	0	0	0		0	0.693147	0	0	0	0	0	0	0	0	2.07944	0	0	0
0	0	0	0	0	0	0	0	0	0	13	1	0	0		0	0	0	0	0	0	0	0	0	0	2.63906	0.693147	0	0
0	5	0	0	0	0	0	0	0	0	0	0	0	0		0	1.79176	0	0	0	0	0	0	0	0	0	0	0	0
0	5	0	0	0	0	0	0	0	1	16	10	4	0		0	1.79176	0	0	0	0	0	0	0	0.693147	2.83321	2.3979	1.60944	0
0	0	0	0	0	0	0	0	0	0	19	6	1	0		0	0	0	0	0	0	0	0	0	0	2.99573	1.94591	0.693147	0
0	5	0	0	0	0	0	0	0	0	0	0	0	2		0	1.79176	0	0	0	0	0	0	0	0	0	0	0	1.09861
0	0	0	0	0	0	0	0	0	0	7	2	0	0		0	0	0	0	0	0	0	0	0	0	2.07944	1.09861	0	0
0	0	0	0	0	0	0	0	0	0	14	3	0	0		0	0	0	0	0	0	0	0	0	0	2.70805	1.38629	0	0
0	7	0	0	0	0	0	0	0	0	0	0	0	4		0	2.07944	0	0	0	0	0	0	0	0	0	0	0	1.60944
0	0	0	0	0	0	0	0	0	0	10	5	1	0		0	0	0	0	0	0	0	0	0	0	2.3979	1.79176	0.693147	0
0	0	0	0	0	0	0	0	0	0	4	6	1	0		0	0	0	0	0	0	0	0	0	0	1.60944	1.94591	0.693147	0
0	3	0	0	0	0	0	0	0	0	0	0	0	2		0	1.38629	0	0	0	0	0	0	0	0	0	0	0	1.09861
0	1	0	0	0	0	0	0	0	0	9	4	1	0		0	0.693147	0	0	0	0	0	0	0	0	2.30259	1.60944	0.693147	0
0	0	0	0	0	0	0	0	0	0	7	6	0	0		0	0	0	0	0	0	0	0	0	0	2.07944	1.94591	0	0
0	4	0	0	0	0	0	0	0	1	3	0	0	2		0	1.60944	0	0	0	0	0	0	0	0.693147	1.38629	0	0	1.09861
0	7	1	5	0	0	0	0	0	0	31	14	4	3		0	2.07944	0.693147	1.79176	0	0	0	0	0	0	3.46574	2.70805	1.60944	1.38629
0	0	1	1	0	20	0	0	0	0	32	11	2	0		0	0	0.693147	0.693147	0	3.04452	0	0	0	0	3.49651	2.48491	1.09861	0
0	4	1	0	0	0	0	0	0	0	3	0	2	9		0	1.60944	0.693147	0	0	0	0	0	0	0	1.38629	0	1.09861	2.30259
0	1	0	4	0	150	0	0	0	2	33	21	10	1		0	0.693147	0	1.60944	0	5.01728	0	0	0	1.09861	3.52636	3.09104	2.3979	0.693147
0	0	0	1	0	0	1	0	0	2	10	5	17	0		0	0	0	0.693147	0	0	0.693147	0	0	1.09861	2.3979	1.79176	2.89037	0
0	6	0	3	0	0	0	0	0	6	0	0	2	3		0	1.94591	0	1.38629	0	0	0	0	0	1.94591	0	0	1.09861	1.38629
0	0	0	1	0	0	0	0	0	0	0	7	9	0		0	0	0	0.693147	0	0	0	0	0	0	0	2.07944	2.30259	0
0	0	3	2	0	0	0	0	0	11	1	7	6	0		0	0	1.38629	1.09861	0	0	0	0	0	2.48491	0.693147	2.07944	1.94591	0
0	10	0	0	0	0	0	0	49	6	0	0	3	4		0	2.3979	0	0	0	0	0	0	3.91202	1.94591	0	0	1.38629	1.60944
100	52	0	9	0	0	0	0	5	3	0	6	29	0		4.61512	3.97029	0	2.30259	0	0	0	0	1.79176	1.38629	0	1.94591	3.4012	0
0	0	4	0	0	0	1	0	3	4	2	3	4	1		0	0	1.60944	0	0	0	0.693147	0	1.38629	1.60944	1.09861	1.38629	1.60944	0.693147
0	4	1	1	0	0	0	0	18	15	1	0	3	5		0	1.60944	0.693147	0.693147	0	0	0	0	2.94444	2.77259	0.693147	0	1.38629	1.79176
0	6	0	1	0	10	2	0	1	4	5	9	5	0		0	1.94591	0	0.693147	0	2.3979	1.09861	0	0.693147	1.60944	1.79176	2.30259	1.79176	0
0	0	1	0	0	0	0	0	2	7	1	6	1	1		0	0	0.693147	0	0	0	0	0	1.09861	2.07944	0.693147	1.94591	0.693147	0.693147
0	5	2	3	0	0	1	0	4	19	1	1	0	7		0	1.79176	1.09861	1.38629	0	0	0.693147	0	1.60944	2.99573	0.693147	0.693147	0	2.07944
0	10	0	3	0	0	3	0	0	7	7	6	6	0		0	2.3979	0	1.38629	0	0	1.38629	0	0	2.07944	2.07944	1.94591	1.94591	0
0	0	4	0	0	0	0	0	2	4	4	7	1	0		0	0	1.60944	0	0	0	0	0	1.09861	1.60944	1.60944	2.07944	0.693147	0
0	1	1	5	0	0	0	0	3	17	1	0	1	2		0	0.693147	0.693147	1.79176	0	0	0	0	1.38629	2.89037	0.693147	0	0.693147	1.09861
0	1	0	1	0	20	0	1	0	4	248	17	6	0		0	0.693147	0	0.693147	0	3.04452	0	0.693147	0	1.60944	5.51745	2.89037	1.94591	0
0	0	2	1	0	0	3	3	1	4	50	8	1	0		0	0	1.09861	0.693147	0	0	1.38629	1.38629	0.693147	1.60944	3.93183	2.19722	0.693147	0
1	0	0	3	0	0	0	0	9	10	4	0	14	3		0.693147	0	0	1.38629	0	0	0	0	2.30259	2.3979	1.60944	0	2.70805	1.38629
0	2	2	1	0	10	4	4	1	3	49	7	14	1		0	1.09861	1.09861	0.693147	0	2.3979	1.60944	1.60944	0.693147	1.38629	3.91202	2.07944	2.70805	0.693147
0	0	4	0	0	202	1	2	1	1	77	11	5	0		0	0	1.60944	0	0	5.31321	0.693147	1.09861	0.693147	0.693147	4.35671	2.48491	1.79176	0
0	1	0	1	0	300	0	1	6	12	5	0	12	5		0	0.693147	0	0.693147	0	5.70711	0	0.693147	1.94591	2.56495	1.79176	0	2.56495	1.79176
0	0	0	0	0	0	2	1	0	7	131	44	18	0		0	0	0	0	0	0	1.09861	0.693147	0	2.07944	4.8828	3.80666	2.94444	0
0	0	1	2	1	15	0	0	15	2	71	7	1	0		0	0	0.693147	1.09861	0.693147	2.77259	0	0	2.77259	1.09861	4.27667	2.07944	0.693147	0
0	1	0	0	1	503	0	0	1	6	0	0	10	1		0	0.693147	0	0	0.693147	6.22258	0	0	0.693147	1.94591	0	0	2.3979	0.693147
0	0	0	1	0	0	0	0	1	2	38	4	15	0		0	0	0	0.693147	0	0	0	0	0.693147	1.09861	3.66356	1.60944	2.77259	0
0	0	1	0	0	0	0	1	10	9	25	1	14	0		0	0	0.693147	0	0	0	0	0.693147	2.3979	2.30259	3.2581	0.693147	2.70805	0
0	1	0	0	0	300	1	1	2	15	1	0	20	1		0	0.693147	0	0	0	5.70711	0.693147	0.693147	1.09861	2.77259	0.693147	0	3.04452	0.693147
0	0	0	0	0	300	2	1	0	7	19	10	15	0		0	0	0	0	0	5.70711	1.09861	0.693147	0	2.07944	2.99573	2.3979	2.77259	0
0	0	0	0	0	0	0	0	0	3	29	2	6	0		0	0	0	0	0	0	0	0	0	1.38629	3.4012	1.09861	1.94591	0
0	0	1	0	0	0	0	0	3	7	0	0	6	1		0	0	0.693147	0	0	0	0	0	1.38629	2.07944	0	0	1.94591	0.693147
0	0	0	3	0	200	0	0	0	5	29	7	6	2		0	0	0	1.38629	0	5.3033	0	0	0	1.79176	3.4012	2.07944	1.94591	1.09861
50	0	0	0	0	0	0	0	1	0	15	1	4	1		3.93183	0	0	0	0	0	0	0	0.693147	0	2.77259	0.693147	1.60944	0.693147
0	1	0	0	0	0	0	0	0	8	1	0	2	2		0	0.693147	0	0	0	0	0	0	0	2.19722	0.693147	0	1.09861	1.09861
0	3	1	3	0	200	0	0	0	5	62	6	16	0		0	1.38629	0.693147	1.38629	0	5.3033	0	0	0	1.79176	4.14313	1.94591	2.83321	0
0	0	0	0	0	100	0	0	0	0	31	0	5	0		0	0	0	0	0	4.61512	0	0	0	0	3.46574	0	1.79176	0
0	2	1	0	0	100	0	0	0	7	0	0	3	4		0	1.09861	0.693147	0	0	4.61512	0	0	0	2.07944	0	0	1.38629	1.60944
0	2	0	0	0	30	0	0	0	1	39	2	9	1		0	1.09861	0	0	0	3.43399	0	0	0	0.693147	3.68888	1.09861	2.30259	0.693147
50	0	0	0	0	0	0	0	0	1	45	3	4	0		3.93183	0	0	0	0	0	0	0	0	0.693147	3.82864	1.38629	1.60944	0
0	2	1	0	0	0	0	0	0	3	1	0	3	2		0	1.09861	0.693147	0	0	0	0	0	0	1.38629	0.693147	0	1.38629	1.09861
0	4	0	0	0	0	0	0	0	1	76	8	1	0		0	1.60944	0	0	0	0	0	0	0	0.693147	4.34381	2.19722	0.693147	0
0	0	0	0	0	30	0	0	0	0	46	1	2	1		0	0	0	0	0	3.43399	0	0	0	0	3.85015	0.693147	1.09861	0.693147
0	1	0	0	0	100	0	0	0	1	23	0	4	0		0	0.693147	0	0	0	4.61512	0	0	0	0.693147	3.17805	0	1.60944	0
0	2	0	0	0	0	0	0	0	0	34	1	2	0		0	1.09861	0	0	0	0	0	0	0	0	3.55535	0.693147	1.09861	0
0	0	0	0	0	300	0	0	0	1	7	5	0	1		0	0	0	0	0	5.70711	0	0	0	0.693147	2.07944	1.79176	0	0.693147
0	1	0	0	0	30	0	0	0	1	1	0	2	2		0	0.693147	0	0	0	3.43399	0	0	0	0.693147	0.693147	0	1.09861	1.09861
0	0	0	0	0	0	0	0	0	0	10	7	3	1		0	0	0	0	0	0	0	0	0	0	2.3979	2.07944	1.38629	0.693147
0	0	0	0	0	0	0	0	0	0	18	6	3	0		0	0	0	0	0	0	0	0	0	0	2.94444	1.94591	1.38629	0
0	0	0	0	0	0	0	0	0	2	0	0	0	0		0	0	0	0	0	0	0	0	0	1.09861	0	0	0	0
0	0	0	0	0	0	0	0	0	0	14	11	0	0		0	0	0	0	0	0	0	0	0	0	2.70805	2.48491	0	0
0	0	0	0	0	0	0	0	0	0	18	3	4	0		0	0	0	0	0	0	0	0	0	0	2.94444	1.38629	1.60944	0
0	1	0	0	0	0	0	0	0	1	3	0	1	5		0	0.693147	0	0	0	0	0	0	0	0.693147	1.38629	0	0.693147	1.79176
0	1	0	0	0	0	3	0	0	0	16	7	3	1		0	0.693147	0	0	0	0	1.38629	0	0	0	2.83321	2.07944	1.38629	0.693147
0	0	0	0	0	0	0	0	0	0	18	3	4	0		0	0	0	0	0	0	0	0	0	0	2.94444	1.38629	1.60944	0
0	2	0	0	0	0	0	0	0	2	1	0	1	7		0	1.09861	0	0	0	0	0	0	0	1.09861	0.693147	0	0.693147	2.07944
0	0	0	0	0	0	0	0	0	0	12	12	0	1		0	0	0	0	0	0	0	0	0	0	2.56495	2.56495	0	0.693147
0	0	0	0	0	0	0	0	0	1	11	8	1	1		0	0	0	0	0	0	0	0	0	0.693147	2.48491	2.19722	0.693147	0.693147
0	1	0	0	0	0	0	0	0	2	1	0	0	1		0	0.693147	0	0	0	0	0	0	0	1.09861	0.693147	0	0	0.693147
0	0	0	0	0	0	0	0	0	0	11	5	0	0		0	0	0	0	0	0	0	0	0	0	2.48491	1.79176	0	0
0	0	0	0	0	0	0	0	0	0	12	6	0	2		0	0	0	0	0	0	0	0	0	0	2.56495	1.94591	0	1.09861
0	0	1	0	0	0	0	0	0	1	0	1	0	4		0	0	0.693147	0	0	0	0	0	0	0.693147	0	0.693147	0	1.60944
0	0	0	0	0	0	0	0	0	0	13	3	2	1		0	0	0	0	0	0	0	0	0	0	2.63906	1.38629	1.09861	0.693147
0	0	0	0	0	0	0	0	0	0	22	2	3	1		0	0	0	0	0	0	0	0	0	0	3.13549	1.09861	1.38629	0.693147
0	2	0	0	0	0	0	0	0	2	1	0	0	5		0	1.09861	0	0	0	0	0	0	0	1.09861	0.693147	0	0	1.79176
0	0	0	0	0	0	0	0	0	0	5	4	1	0		0	0	0	0	0	0	0	0	0	0	1.79176	1.60944	0.693147	0
0	0	0	0	0	0	0	0	0	0	3	8	2	1		0	0	0	0	0	0	0	0	0	0	1.38629	2.19722	1.09861	0.693147
0	0	0	0	0	0	0	0	0	1	0	0	0	3		0	0	0	0	0	0	0	0	0	0.693147	0	0	0	1.38629
0	0	0	0	0	0	0	0	0	0	27	5	2	0		0	0	0	0	0	0	0	0	0	0	3.3322	1.79176	1.09861	0
0	0	0	1	0	0	0	0	0	0	10	4	3	1		0	0	0	0.693147	0	0	0	0	0	0	2.3979	1.60944	1.38629	0.693147
0	1	0	0	0	0	0	0	0	5	3	0	0	2		0	0.693147	0	0	0	0	0	0	0	1.79176	1.38629	0	0	1.09861
0	2	0	0	0	0	0	0	0	1	17	3	1	1		0	1.09861	0	0	0	0	0	0	0	0.693147	2.89037	1.38629	0.693147	0.693147
0	0	0	0	0	0	0	0	0	2	10	0	1	2		0	0	0	0	0	0	0	0	0	1.09861	2.3979	0	0.693147	1.09861
0	202	0	0	0	0	0	0	0	3	2	0	0	1		0	5.31321	0	0	0	0	0	0	0	1.38629	1.09861	0	0	0.693147
0	0	0	0	0	0	0	0	0	0	7	0	6	0		0	0	0	0	0	0	0	0	0	0	2.07944	0	1.94591	0
0	0	0	0	0	0	1	0	0	0	2	0	0	0		0	0	0	0	0	0	0.693147	0	0	0	1.09861	0	0	0
0	1	0	1	0	0	0	0	0	2	1	0	0	1		0	0.693147	0	0.693147	0	0	0	0	0	1.09861	0.693147	0	0	0.693147
1200	11	0	0	0	0	1	0	0	0	5	0	3	1		7.09091	2.48491	0	0	0	0	0.693147	0	0	0	1.79176	0	1.38629	0.693147
200	50	0	0	0	200	0	0	0	1	5	0	1	1		5.3033	3.93183	0	0	0	5.3033	0	0	0	0.693147	1.79176	0	0.693147	0.693147
0	4	0	0	0	0	0	0	0	4	4	2	0	1		0	1.60944	0	0	0	0	0	0	0	1.60944	1.60944	1.09861	0	0.693147
0	13	1	2	0	30	1	1	1	4	0	0	11	1		0	2.63906	0.693147	1.09861	0	3.43399	0.693147	0.693147	0.693147	1.60944	0	0	2.48491	0.693147
0	3	1	1	0	0	0	0	4	1	1	3	2	3		0	1.38629	0.693147	0.693147	0	0	0	0	1.60944	0.693147	0.693147	1.38629	1.09861	1.38629
0	4	0	1	0	0	0	0	11	7	0	0	4	2		0	1.60944	0	0.693147	0	0	0	0	2.48491	2.07944	0	0	1.60944	1.09861
0	36	1	1	0	0	1	0	2	3	0	3	6	0		0	3.61092	0.693147	0.693147	0	0	0.693147	0	1.09861	1.38629	0	1.38629	1.94591	0
0	3	0	0	0	0	0	0	11	1	0	0	2	0		0	1.38629	0	0	0	0	0	0	2.48491	0.693147	0	0	1.09861	0
0	15	0	2	0	0	0	0	7	3	0	0	2	3		0	2.77259	0	1.09861	0	0	0	0	2.07944	1.38629	0	0	1.09861	1.38629
0	10	0	0	0	225	0	1	1	2	9	2	2	1		0	2.3979	0	0	0	5.42053	0	0.693147	0.693147	1.09861	2.30259	1.09861	1.09861	0.693147
0	0	0	0	0	100	1	1	2	2	0	1	2	0		0	0	0	0	0	4.61512	0.693147	0.693147	1.09861	1.09861	0	0.693147	1.09861	0
0	7	0	0	0	6	0	0	8	8	0	0	1	1		0	2.07944	0	0	0	1.94591	0	0	2.19722	2.19722	0	0	0.693147	0.693147
0	1	1	1	0	2	5	3	0	5	8	11	1	1		0	0.693147	0.693147	0.693147	0	1.09861	1.79176	1.38629	0	1.79176	2.19722	2.48491	0.693147	0.693147
0	2	0	0	0	303	0	10	1	2	9	2	2	0		0	1.09861	0	0	0	5.71703	0	2.3979	0.693147	1.09861	2.30259	1.09861	1.09861	0
0	38	0	0	2	0	0	1	2	9	1	0	0	2		0	3.66356	0	0	1.09861	0	0	0.693147	1.09861	2.30259	0.693147	0	0	1.09861
0	2	0	0	0	10	0	0	0	2	97	7	3	1		0	1.09861	0	0	0	2.3979	0	0	0	1.09861	4.58497	2.07944	1.38629	0.693147
0	0	1	0	0	0	3	3	0	0	33	0	0	0		0	0	0.693147	0	0	0	1.38629	1.38629	0	0	3.52636	0	0	0
0	24	0	0	1	0	1	0	2	3	16	0	2	1		0	3.21888	0	0	0.693147	0	0.693147	0	1.09861	1.38629	2.83321	0	1.09861	0.693147
0	0	0	0	0	3	11	1	0	6	96	2	3	2		0	0	0	0	0	1.38629	2.48491	0.693147	0	1.94591	4.57471	1.09861	1.38629	1.09861
0	1	0	0	0	60	0	2	6	3	181	3	1	1		0	0.693147	0	0	0	4.11087	0	1.09861	1.94591	1.38629	5.20401	1.38629	0.693147	0.693147
0	52	0	0	2	200	15	0	0	7	49	3	18	2		0	3.97029	0	0	1.09861	5.3033	2.77259	0	0	2.07944	3.91202	1.38629	2.94444	1.09861
0	2	0	0	0	5	8	0	0	5	135	6	3	1		0	1.09861	0	0	0	1.79176	2.19722	0	0	1.79176	4.91265	1.94591	1.38629	0.693147
0	6	0	0	1	400	0	3	1	5	146	1	3	2		0	1.94591	0	0	0.693147	5.99396	0	1.38629	0.693147	1.79176	4.99043	0.693147	1.38629	1.09861
1	55	0	0	0	200	10	0	0	7	25	0	22	0		0.693147	4.02535	0	0	0	5.3033	2.3979	0	0	2.07944	3.2581	0	3.13549	0
0	8	0	1	1	0	1	0	2	4	50	9	6	3		0	2.19722	0	0.693147	0.693147	0	0.693147	0	1.09861	1.60944	3.93183	2.30259	1.94591	1.38629
0	0	0	0	0	50	0	1	0	0	26	3	3	1		0	0	0	0	0	3.93183	0	0.693147	0	0	3.29584	1.38629	1.38629	0.693147
0	0	0	0	2	0	0	0	2	8	0	0	7	0		0	0	0	0	1.09861	0	0	0	1.09861	2.19722	0	0	2.07944	0
0	20	0	1	0	30	2	0	0	0	19	5	4	2		0	3.04452	0	0.693147	0	3.43399	1.09861	0	0	0	2.99573	1.79176	1.60944	1.09861
0	3	0	0	0	50	0	1	0	3	12	0	9	2		0	1.38629	0	0	0	3.93183	0	0.693147	0	1.38629	2.56495	0	2.30259	1.09861
0	1	1	0	0	200	0	0	4	8	5	0	3	0		0	0.693147	0.693147	0	0	5.3033	0	0	1.60944	2.19722	1.79176	0	1.38629	0
0	34	0	1	0	0	0	0	0	2	62	5	8	1		0	3.55535	0	0.693147	0	0	0	0	0	1.09861	4.14313	1.79176	2.19722	0.693147
0	0	0	0	0	0	0	0	0	0	29	3	34	0		0	0	0	0	0	0	0	0	0	0	3.4012	1.38629	3.55535	0
0	3	0	0	0	0	0	0	0	5	7	0	4	11		0	1.38629	0	0	0	0	0	0	0	1.79176	2.07944	0	1.60944	2.48491
0	3	0	0	0	0	1	0	1	2	67	4	9	1		0	1.38629	0	0	0	0	0.693147	0	0.693147	1.09861	4.21951	1.60944	2.30259	0.693147
0	4	0	0	0	30	0	0	0	3	52	3	7	0		0	1.60944	0	0	0	3.43399	0	0	0	1.38629	3.97029	1.38629	2.07944	0
0	7	0	0	0	0	0	0	0	2	13	5	3	7		0	2.07944	0	0	0	0	0	0	0	1.09861	2.63906	1.79176	1.38629	2.07944
0	6	0	1	0	0	2	0	0	3	43	8	9	0		0	1.94591	0	0.693147	0	0	1.09861	0	0	1.38629	3.78419	2.19722	2.30259	0
0	3	1	0	0	550	1	0	1	0	35	0	10	1		0	1.38629	0.693147	0	0	6.31173	0.693147	0	0.693147	0	3.58352	0	2.3979	0.693147
0	6	0	0	0	0	0	0	0	4	0	0	2	3		0	1.94591	0	0	0	0	0	0	0	1.60944	0	0	1.09861	1.38629
0	21	0	1	0	0	0	0	0	1	28	3	5	0		0	3.09104	0	0.693147	0	0	0	0	0	0.693147	3.3673	1.38629	1.79176	0
1000	6	0	0	0	300	1	0	0	0	17	0	1	1		6.90875	1.94591	0	0	0	5.70711	0.693147	0	0	0	2.89037	0	0.693147	0.693147
130	4	0	0	0	0	0	0	0	1	7	0	2	0		4.8752	1.60944	0	0	0	0	0	0	0	0.693147	2.07944	0	1.09861	0
800	16	0	0	0	0	0	0	0	0	19	7	3	0		6.68586	2.83321	0	0	0	0	0	0	0	0	2.99573	2.07944	1.38629	0
1800	12	0	0	0	200	0	0	0	0	7	0	4	0		7.4961	2.56495	0	0	0	5.3033	0	0	0	0	2.07944	0	1.60944	0
500	6	0	0	0	0	0	0	0	0	0	0	0	1		6.21661	1.94591	0	0	0	0	0	0	0	0	0	0	0	0.693147
8232	3326	130	216	31	21850	229	386	390	1074	5031	1340	1989	315
360	360	360	360	360	360	360	360	360	360	360	360	360	360
18	255	85	112	23	115	77	55	89	241	284	218	260	153
