# Supplementary material for: Recovery of Coastal Fauna after the 2011 Tsunami in Japan as Determined by Bimonthly Underwater Visual Censuses Conducted over Five Years
Source: PLoS One. 2016 Dec 12;11(12):e0168261. doi: 10.1371/journal.pone.0168261 (PMC5152922; doi:10.1371/journal.pone.0168261)
Supplement: S5 Table — (XLS) [file pone.0168261.s005.xls]

## Sheet: 全種
Year	Date	Station	Line	Body length
2011	2013-05-21	2	6	15
2011	2013-11-29	3	2	7
2011	2013-11-29	4	3	18
2011	2013-11-29	4	4	17
2011	2013-11-29	4	6	15
2012	2013-01-26	3	5	19
2012	2013-01-26	4	3	20
2012	2013-01-26	4	5	20
2012	2013-01-26	4	5	25
2012	2013-03-14	4	2	17
2012	2013-05-22	4	3	22
2012	2013-05-22	4	3	17
2012	2013-05-22	4	3	18
2012	2013-05-22	4	5	18
2012	2013-07-17	1	3	12
2012	2013-07-17	3	2	20
2012	2013-07-17	4	2	14
2012	2013-07-17	4	5	18
2012	2013-07-17	4	5	22
2012	2013-07-17	4	6	20
2012	2013-07-17	4	10	24
2012	2013-09-24	3	6	13
2012	2013-11-23	1	3	16
2012	2013-11-23	1	8	15
2012	2013-11-23	2	4	15
2012	2013-11-23	3	4	25
2012	2013-11-23	3	4	15
2012	2013-11-23	3	5	23
2012	2013-11-23	4	6	16
2012	2013-11-23	4	7	18
2013	2013-01-24	1	3	18
2013	2013-01-24	1	3	15
2013	2013-01-24	1	3	17
2013	2013-01-24	1	3	12
2013	2013-01-24	1	3	25
2013	2013-01-24	1	4	18
2013	2013-01-24	1	4	25
2013	2013-01-24	1	4	18
2013	2013-01-24	1	4	20
2013	2013-01-24	1	4	20
2013	2013-01-24	1	7	12
2013	2013-01-24	1	7	15
2013	2013-01-24	1	10	15
2013	2013-01-24	1	10	18
2013	2013-01-24	2	1	15
2013	2013-01-24	2	1	20
2013	2013-01-24	2	1	22
2013	2013-01-24	2	2	30
2013	2013-01-24	2	3	15
2013	2013-01-24	2	5	15
2013	2013-01-24	2	5	20
2013	2013-01-24	2	5	30
2013	2013-01-24	2	5	20
2013	2013-01-24	2	5	12
2013	2013-01-24	2	7	12
2013	2013-01-24	2	8	28
2013	2013-01-24	2	8	20
2013	2013-01-24	2	10	18
2013	2013-01-24	3	2	11
2013	2013-01-24	3	4	10
2013	2013-01-24	3	5	10
2013	2013-01-24	3	6	14
2013	2013-01-24	3	6	8
2013	2013-01-24	3	7	9
2013	2013-01-24	3	7	10
2013	2013-01-24	3	7	6
2013	2013-01-24	3	8	15
2013	2013-01-24	3	8	12
2013	2013-01-24	4	4	28
2013	2013-01-24	4	6	18
2013	2013-01-24	4	6	30
2013	2013-01-24	4	6	30
2013	2013-01-24	4	7	28
2013	2013-01-24	4	7	20
2013	2013-01-24	4	7	25
2013	2013-01-24	4	7	14
2013	2013-01-24	4	8	17
2013	2013-01-24	4	8	25
2013	2013-01-24	4	9	16
2013	2013-01-24	4	9	15
2013	2013-01-24	4	10	15
2013	2013-03-17	2	1	15
2013	2013-03-17	2	10	18
2013	2013-03-17	2	10	16
2013	2013-03-17	3	4	16
2013	2013-03-17	3	4	26
2013	2013-03-17	3	5	12
2013	2013-03-17	4	3	18
2013	2013-03-17	4	3	13
2013	2013-03-17	4	3	28
2013	2013-03-17	4	10	15
2013	2013-05-20	2	4	15
2013	2013-05-20	2	5	14
2013	2013-05-20	2	8	14
2013	2013-05-20	3	4	26
2013	2013-05-20	3	4	23
2013	2013-05-20	3	6	16
2013	2013-05-20	4	1	17
2013	2013-05-20	4	3	22
2013	2013-05-20	4	4	15
2013	2013-05-20	4	5	14
2013	2013-05-20	4	8	14
2013	2013-07-19	1	6	22
2013	2013-07-19	1	7	17
2013	2013-07-19	2	1	17
2013	2013-07-19	2	3	27
2013	2013-07-19	2	4	14
2013	2013-07-19	2	8	22
2013	2013-07-19	2	8	25
2013	2013-07-19	2	9	20
2013	2013-07-19	2	10	12
2013	2013-07-19	2	10	18
2013	2013-07-19	3	4	15
2013	2013-07-19	3	6	14
2013	2013-09-25	1	5	12
2013	2013-09-25	1	9	22
2013	2013-09-25	3	3	22
2013	2013-09-25	4	5	20
2013	2013-11-29	1	4	25
2013	2013-11-29	1	6	20
2013	2013-11-29	1	7	13
2013	2013-11-29	1	7	24
2013	2013-11-29	1	9	28
2013	2013-11-29	2	1	28
2013	2013-11-29	2	1	22
2013	2013-11-29	2	3	20
2013	2013-11-29	2	4	20
2013	2013-11-29	2	4	15
2013	2013-11-29	2	4	10
2013	2013-11-29	2	5	17
2013	2013-11-29	2	5	28
2013	2013-11-29	2	5	22
2013	2013-11-29	2	5	20
2013	2013-11-29	2	5	16
2013	2013-11-29	2	5	15
2013	2013-11-29	2	5	25
2013	2013-11-29	2	5	20
2013	2013-11-29	2	6	21
2013	2013-11-29	2	6	20
2013	2013-11-29	2	6	20
2013	2013-11-29	2	6	18
2013	2013-11-29	2	7	20
2013	2013-11-29	2	7	25
2013	2013-11-29	3	1	12
2013	2013-11-29	3	2	15
2013	2013-11-29	3	2	20
2013	2013-11-29	3	3	18
2013	2013-11-29	3	3	10
2013	2013-11-29	3	4	15
2013	2013-11-29	3	4	15
2013	2013-11-29	3	4	18
2013	2013-11-29	3	4	20
2013	2013-11-29	3	5	23
2013	2013-11-29	3	5	25
2013	2013-11-29	3	5	22
2013	2013-11-29	3	5	15
2013	2013-11-29	3	5	15
2013	2013-11-29	3	5	15
2013	2013-11-29	3	6	15
2013	2013-11-29	3	7	12
2013	2013-11-29	3	8	18
2013	2013-11-29	3	8	15
2013	2013-11-29	3	9	20
2013	2013-11-29	3	10	10
2013	2013-11-29	3	10	15
2013	2013-11-29	3	10	14
2013	2013-11-29	3	10	20
2013	2013-11-29	3	10	12
2013	2013-11-29	3	10	15
2013	2013-11-29	3	10	15
2013	2013-11-29	3	10	15
2013	2013-11-29	3	10	15
2013	2013-11-29	4	1	20
2013	2013-11-29	4	1	12
2013	2013-11-29	4	3	22
2013	2013-11-29	4	3	20
2013	2013-11-29	4	4	13
2013	2013-11-29	4	4	30
2013	2013-11-29	4	5	20
2013	2013-11-29	4	5	28
2013	2013-11-29	4	6	10
2013	2013-11-29	4	7	15
2013	2013-11-29	4	7	12
2013	2013-11-29	4	7	20
2013	2013-11-29	4	7	14
2013	2013-11-29	4	7	14
2013	2013-11-29	4	8	18
2013	2013-11-29	4	8	15
2013	2013-11-29	4	8	20
2013	2013-11-29	4	8	23
2013	2013-11-29	4	9	18
2013	2013-11-29	4	9	18
2013	2013-11-29	4	9	14
2013	2013-11-29	4	9	15
2014	2014-01-31	1	2	30
2014	2014-01-31	1	4	28
2014	2014-01-31	1	4	35
2014	2014-01-31	1	5	28
2014	2014-01-31	1	5	25
2014	2014-01-31	1	5	25
2014	2014-01-31	1	5	23
2014	2014-01-31	1	5	27
2014	2014-01-31	1	5	25
2014	2014-01-31	1	5	18
2014	2014-01-31	1	6	20
2014	2014-01-31	1	6	28
2014	2014-01-31	1	6	33
2014	2014-01-31	1	6	23
2014	2014-01-31	1	6	26
2014	2014-01-31	1	6	28
2014	2014-01-31	1	6	30
2014	2014-01-31	1	6	27
2014	2014-01-31	1	8	25
2014	2014-01-31	1	8	28
2014	2014-01-31	1	8	30
2014	2014-01-31	1	8	30
2014	2014-01-31	2	1	15
2014	2014-01-31	2	1	29
2014	2014-01-31	2	1	20
2014	2014-01-31	2	1	28
2014	2014-01-31	2	1	25
2014	2014-01-31	2	1	27
2014	2014-01-31	2	1	20
2014	2014-01-31	2	1	20
2014	2014-01-31	2	1	18
2014	2014-01-31	2	2	25
2014	2014-01-31	2	2	24
2014	2014-01-31	2	3	18
2014	2014-01-31	2	3	20
2014	2014-01-31	2	3	20
2014	2014-01-31	2	3	23
2014	2014-01-31	2	3	18
2014	2014-01-31	2	3	20
2014	2014-01-31	2	3	20
2014	2014-01-31	2	4	20
2014	2014-01-31	2	4	20
2014	2014-01-31	2	4	17
2014	2014-01-31	2	4	25
2014	2014-01-31	2	4	10
2014	2014-01-31	2	4	12
2014	2014-01-31	2	5	25
2014	2014-01-31	2	5	20
2014	2014-01-31	2	5	18
2014	2014-01-31	2	5	22
2014	2014-01-31	2	5	26
2014	2014-01-31	2	5	18
2014	2014-01-31	2	5	15
2014	2014-01-31	2	6	22
2014	2014-01-31	2	6	18
2014	2014-01-31	2	6	23
2014	2014-01-31	2	6	19
2014	2014-01-31	2	6	20
2014	2014-01-31	2	6	15
2014	2014-01-31	2	7	25
2014	2014-01-31	2	7	23
2014	2014-01-31	2	7	30
2014	2014-01-31	2	7	24
2014	2014-01-31	2	7	28
2014	2014-01-31	2	8	20
2014	2014-01-31	2	8	22
2014	2014-01-31	2	8	18
2014	2014-01-31	2	8	13
2014	2014-01-31	2	9	20
2014	2014-01-31	2	9	20
2014	2014-01-31	2	9	17
2014	2014-01-31	2	9	21
2014	2014-01-31	2	9	25
2014	2014-01-31	2	9	20
2014	2014-01-31	2	9	22
2014	2014-01-31	2	10	19
2014	2014-01-31	2	10	22
2014	2014-01-31	2	10	25
2014	2014-01-31	2	10	25
2014	2014-01-31	2	10	25
2014	2014-01-31	2	10	20
2014	2014-01-31	2	10	20
2014	2014-01-31	2	10	25
2014	2014-01-31	2	10	30
2014	2014-01-31	3	1	18
2014	2014-01-31	3	1	5
2014	2014-01-31	3	2	12
2014	2014-01-31	3	3	25
2014	2014-01-31	3	3	15
2014	2014-01-31	3	3	22
2014	2014-01-31	3	3	13
2014	2014-01-31	3	3	9
2014	2014-01-31	3	4	25
2014	2014-01-31	3	5	15
2014	2014-01-31	3	5	32
2014	2014-01-31	3	6	20
2014	2014-01-31	3	6	14
2014	2014-01-31	3	7	16
2014	2014-01-31	3	8	15
2014	2014-01-31	3	9	8
2014	2014-01-31	3	9	15
2014	2014-01-31	4	1	16
2014	2014-01-31	4	2	20
2014	2014-01-31	4	2	12
2014	2014-01-31	4	2	15
2014	2014-01-31	4	3	22
2014	2014-01-31	4	3	23
2014	2014-01-31	4	3	11
2014	2014-01-31	4	3	10
2014	2014-01-31	4	3	14
2014	2014-01-31	4	3	14
2014	2014-01-31	4	3	24
2014	2014-01-31	4	4	20
2014	2014-01-31	4	4	22
2014	2014-01-31	4	4	15
2014	2014-01-31	4	4	33
2014	2014-01-31	4	4	22
2014	2014-01-31	4	5	19
2014	2014-01-31	4	5	24
2014	2014-01-31	4	5	23
2014	2014-01-31	4	5	17
2014	2014-01-31	4	5	20
2014	2014-01-31	4	5	15
2014	2014-01-31	4	5	14
2014	2014-01-31	4	5	17
2014	2014-01-31	4	5	20
2014	2014-01-31	4	5	23
2014	2014-01-31	4	5	17
2014	2014-01-31	4	5	25
2014	2014-01-31	4	5	20
2014	2014-01-31	4	5	20
2014	2014-01-31	4	6	17
2014	2014-01-31	4	6	28
2014	2014-01-31	4	6	29
2014	2014-01-31	4	6	21
2014	2014-01-31	4	6	14
2014	2014-01-31	4	6	18
2014	2014-01-31	4	6	25
2014	2014-01-31	4	6	15
2014	2014-01-31	4	6	15
2014	2014-01-31	4	7	17
2014	2014-01-31	4	7	20
2014	2014-01-31	4	7	18
2014	2014-01-31	4	8	20
2014	2014-01-31	4	8	28
2014	2014-01-31	4	9	12
2014	2014-01-31	4	9	29
2014	2014-01-31	4	9	15
2014	2014-03-14	1	3	28
2014	2014-03-14	1	5	17
2014	2014-03-14	1	6	33
2014	2014-03-14	1	6	28
2014	2014-03-14	1	6	25
2014	2014-03-14	1	6	33
2014	2014-03-14	1	6	32
2014	2014-03-14	1	6	20
2014	2014-03-14	1	8	25
2014	2014-03-14	2	5	24
2014	2014-03-14	2	6	18
2014	2014-03-14	2	6	28
2014	2014-03-14	2	6	22
2014	2014-03-14	2	6	29
2014	2014-03-14	2	7	20
2014	2014-03-14	2	8	22
2014	2014-03-14	2	9	25
2014	2014-03-14	2	9	20
2014	2014-03-14	3	1	12
2014	2014-03-14	3	2	18
2014	2014-03-14	3	3	25
2014	2014-03-14	3	3	20
2014	2014-03-14	3	4	9
2014	2014-03-14	3	4	18
2014	2014-03-14	3	4	20
2014	2014-03-14	3	4	15
2014	2014-03-14	3	4	25
2014	2014-03-14	3	5	14
2014	2014-03-14	3	6	12
2014	2014-03-14	3	7	15
2014	2014-03-14	3	7	15
2014	2014-03-14	3	7	18
2014	2014-03-14	3	7	30
2014	2014-03-14	3	7	20
2014	2014-03-14	3	8	14
2014	2014-03-14	3	8	15
2014	2014-03-14	3	8	22
2014	2014-03-14	3	8	20
2014	2014-03-14	3	8	15
2014	2014-03-14	3	9	15
2014	2014-03-14	3	9	18
2014	2014-03-14	4	1	28
2014	2014-03-14	4	2	18
2014	2014-03-14	4	4	18
2014	2014-03-14	4	10	25
2014	2014-05-08	1	2	22
2014	2014-05-08	1	3	15
2014	2014-05-08	1	3	17
2014	2014-05-08	1	4	23
2014	2014-05-08	1	5	26
2014	2014-05-08	1	7	18
2014	2014-05-08	1	7	25
2014	2014-05-08	1	10	27
2014	2014-05-08	1	10	13
2014	2014-05-08	3	3	18
2014	2014-05-08	3	10	14
2014	2014-05-08	3	10	14
2014	2014-05-08	4	1	19
2014	2014-05-08	4	2	12
2014	2014-05-08	4	2	21
2014	2014-05-08	4	2	12
2014	2014-05-08	4	2	18
2014	2014-05-08	4	2	25
2014	2014-05-08	4	2	17
2014	2014-05-08	4	2	15
2014	2014-05-08	4	2	8
2014	2014-05-08	4	3	30
2014	2014-05-08	4	3	23
2014	2014-05-08	4	4	13
2014	2014-05-08	4	4	15
2014	2014-05-08	4	4	24
2014	2014-05-08	4	4	15
2014	2014-07-17	2	1	20
2014	2014-07-17	2	1	13
2014	2014-07-17	2	1	23
2014	2014-07-17	2	1	17
2014	2014-07-17	2	1	17
2014	2014-07-17	2	1	15
2014	2014-07-17	2	3	15
2014	2014-07-17	2	3	23
2014	2014-07-17	2	3	20
2014	2014-07-17	2	3	20
2014	2014-07-17	2	6	18
2014	2014-07-17	2	7	15
2014	2014-07-17	2	7	20
2014	2014-07-17	3	2	30
2014	2014-07-17	3	3	28
2014	2014-07-17	3	5	15
2014	2014-07-17	3	5	22
2014	2014-07-17	3	5	10
2014	2014-07-17	3	5	12
2014	2014-07-17	3	5	15
2014	2014-07-17	3	5	18
2014	2014-07-17	3	6	10
2014	2014-07-17	3	6	16
2014	2014-07-17	3	7	20
2014	2014-07-17	3	8	20
2014	2014-07-17	3	8	15
2014	2014-07-17	3	8	13
2014	2014-07-17	3	9	20
2014	2014-07-17	3	9	18
2014	2014-07-17	3	10	10
2014	2014-07-17	3	10	10
2014	2014-07-17	3	10	10
2014	2014-07-17	3	10	15
2014	2014-07-17	3	10	15
2014	2014-07-17	4	1	15
2014	2014-07-17	4	1	15
2014	2014-07-17	4	3	16
2014	2014-07-17	4	3	15
2014	2014-07-17	4	4	16
2014	2014-07-17	4	5	13
2014	2014-07-17	4	5	15
2014	2014-07-17	4	5	14
2014	2014-07-17	4	5	17
2014	2014-07-17	4	5	15
2014	2014-07-17	4	5	17
2014	2014-07-17	4	6	15
2014	2014-07-17	4	6	10
2014	2014-07-17	4	6	25
2014	2014-07-17	4	6	16
2014	2014-07-17	4	6	22
2014	2014-07-17	4	6	19
2014	2014-07-17	4	6	17
2014	2014-07-17	4	8	12
2014	2014-07-17	4	8	23
2014	2014-07-17	4	10	20
2014	2014-07-17	4	10	15
2014	2014-07-17	4	10	15
2014	2014-07-17	4	10	15
2014	2014-07-17	4	10	18
2014	2014-07-17	4	10	26
2014	2014-07-17	4	10	8
2014	2014-07-17	4	10	26
2014	2014-07-17	4	10	8
2014	2014-09-24	3	5	7
2014	2014-09-24	3	7	8
2014	2014-09-24	3	7	12
2014	2014-09-24	4	7	19
2014	2014-11-26	1	2	20
2014	2014-11-26	1	2	18
2014	2014-11-26	1	2	18
2014	2014-11-26	1	2	18
2014	2014-11-26	1	2	13
2014	2014-11-26	1	4	26
2014	2014-11-26	1	6	23
2014	2014-11-26	1	8	18
2014	2014-11-26	2	1	18
2014	2014-11-26	2	1	17
2014	2014-11-26	2	1	17
2014	2014-11-26	2	1	16
2014	2014-11-26	2	1	11
2014	2014-11-26	2	2	23
2014	2014-11-26	2	2	16
2014	2014-11-26	2	2	19
2014	2014-11-26	2	2	17
2014	2014-11-26	2	3	15
2014	2014-11-26	2	3	17
2014	2014-11-26	2	3	18
2014	2014-11-26	2	3	18
2014	2014-11-26	2	3	18
2014	2014-11-26	2	3	24
2014	2014-11-26	2	4	24
2014	2014-11-26	2	4	17
2014	2014-11-26	2	4	21
2014	2014-11-26	2	4	12
2014	2014-11-26	2	5	22
2014	2014-11-26	2	5	22
2014	2014-11-26	2	5	18
2014	2014-11-26	2	5	20
2014	2014-11-26	2	6	16
2014	2014-11-26	2	8	13
2014	2014-11-26	2	8	15
2014	2014-11-26	3	1	16
2014	2014-11-26	3	1	22
2014	2014-11-26	3	1	20
2014	2014-11-26	3	1	15
2014	2014-11-26	3	1	25
2014	2014-11-26	3	2	23
2014	2014-11-26	3	3	10
2014	2014-11-26	3	3	10
2014	2014-11-26	3	3	10
2014	2014-11-26	3	3	15
2014	2014-11-26	3	3	20
2014	2014-11-26	3	3	16
2014	2014-11-26	3	4	18
2014	2014-11-26	3	4	28
2014	2014-11-26	3	4	15
2014	2014-11-26	3	4	15
2014	2014-11-26	3	4	16
2014	2014-11-26	3	5	20
2014	2014-11-26	3	5	28
2014	2014-11-26	3	5	17
2014	2014-11-26	3	5	10
2014	2014-11-26	3	5	12
2014	2014-11-26	3	5	13
2014	2014-11-26	3	6	15
2014	2014-11-26	3	7	14
2014	2014-11-26	4	1	18
2014	2014-11-26	4	1	17
2014	2014-11-26	4	1	16
2014	2014-11-26	4	1	17
2014	2014-11-26	4	1	17
2014	2014-11-26	4	2	15
2014	2014-11-26	4	3	22
2014	2014-11-26	4	3	16
2014	2014-11-26	4	3	15
2014	2014-11-26	4	4	20
2014	2014-11-26	4	5	17
2014	2014-11-26	4	5	16
2014	2014-11-26	4	5	14
2014	2014-11-26	4	6	18
2014	2014-11-26	4	6	18
2014	2014-11-26	4	6	18
2014	2014-11-26	4	6	20
2014	2014-11-26	4	6	15
2014	2014-11-26	4	6	15
2014	2014-11-26	4	6	16
2014	2014-11-26	4	7	15
2014	2014-11-26	4	7	17
2014	2014-11-26	4	8	17
2014	2014-11-26	4	8	14
2014	2014-11-26	4	8	14
2014	2014-11-26	4	8	16
2014	2014-11-26	4	9	12
2014	2014-11-26	4	10	16
2015	2015-01-17	1	5	28
2015	2015-01-17	1	5	30
2015	2015-01-17	1	6	26
2015	2015-01-17	1	6	25
2015	2015-01-17	1	6	32
2015	2015-01-17	1	7	25
2015	2015-01-17	1	7	24
2015	2015-01-17	1	7	30
2015	2015-01-17	1	9	22
2015	2015-01-17	1	9	30
2015	2015-01-17	1	10	25
2015	2015-01-17	2	1	20
2015	2015-01-17	2	1	22
2015	2015-01-17	2	1	18
2015	2015-01-17	2	1	18
2015	2015-01-17	2	1	16
2015	2015-01-17	2	1	25
2015	2015-01-17	2	1	25
2015	2015-01-17	2	1	25
2015	2015-01-17	2	1	25
2015	2015-01-17	2	1	24
2015	2015-01-17	2	1	20
2015	2015-01-17	2	1	22
2015	2015-01-17	2	1	22
2015	2015-01-17	2	1	15
2015	2015-01-17	2	2	30
2015	2015-01-17	2	2	30
2015	2015-01-17	2	2	25
2015	2015-01-17	2	2	25
2015	2015-01-17	2	2	24
2015	2015-01-17	2	2	24
2015	2015-01-17	2	3	25
2015	2015-01-17	2	3	25
2015	2015-01-17	2	3	25
2015	2015-01-17	2	3	25
2015	2015-01-17	2	3	25
2015	2015-01-17	2	3	20
2015	2015-01-17	2	4	18
2015	2015-01-17	2	4	18
2015	2015-01-17	2	4	15
2015	2015-01-17	2	4	20
2015	2015-01-17	2	4	20
2015	2015-01-17	2	4	15
2015	2015-01-17	2	4	18
2015	2015-01-17	2	4	23
2015	2015-01-17	2	4	17
2015	2015-01-17	2	4	20
2015	2015-01-17	2	4	25
2015	2015-01-17	2	5	15
2015	2015-01-17	2	5	20
2015	2015-01-17	2	5	20
2015	2015-01-17	2	5	20
2015	2015-01-17	2	5	20
2015	2015-01-17	2	5	20
2015	2015-01-17	2	5	15
2015	2015-01-17	2	5	15
2015	2015-01-17	2	5	15
2015	2015-01-17	2	5	25
2015	2015-01-17	2	5	25
2015	2015-01-17	2	5	25
2015	2015-01-17	2	6	20
2015	2015-01-17	2	6	20
2015	2015-01-17	2	6	20
2015	2015-01-17	2	6	18
2015	2015-01-17	2	6	23
2015	2015-01-17	2	6	23
2015	2015-01-17	2	7	15
2015	2015-01-17	2	7	23
2015	2015-01-17	2	8	20
2015	2015-01-17	2	8	20
2015	2015-01-17	2	9	22
2015	2015-01-17	3	1	8
2015	2015-01-17	3	3	10
2015	2015-01-17	3	4	20
2015	2015-01-17	3	4	25
2015	2015-01-17	3	4	14
2015	2015-01-17	3	5	18
2015	2015-01-17	3	5	14
2015	2015-01-17	3	5	15
2015	2015-01-17	3	5	15
2015	2015-01-17	3	5	16
2015	2015-01-17	3	5	14
2015	2015-01-17	3	6	20
2015	2015-01-17	3	6	20
2015	2015-01-17	3	7	10
2015	2015-01-17	3	7	15
2015	2015-01-17	3	7	18
2015	2015-01-17	3	7	18
2015	2015-01-17	3	7	16
2015	2015-01-17	3	7	20
2015	2015-01-17	3	8	22
2015	2015-01-17	4	1	13
2015	2015-01-17	4	1	17
2015	2015-01-17	4	1	17
2015	2015-01-17	4	1	20
2015	2015-01-17	4	1	25
2015	2015-01-17	4	1	30
2015	2015-01-17	4	1	14
2015	2015-01-17	4	3	14
2015	2015-01-17	4	3	15
2015	2015-01-17	4	3	16
2015	2015-01-17	4	3	25
2015	2015-01-17	4	4	16
2015	2015-01-17	4	4	16
2015	2015-01-17	4	4	20
2015	2015-01-17	4	4	20
2015	2015-01-17	4	4	20
2015	2015-01-17	4	4	20
2015	2015-01-17	4	4	20
2015	2015-01-17	4	4	20
2015	2015-01-17	4	4	26
2015	2015-01-17	4	4	17
2015	2015-01-17	4	4	18
2015	2015-01-17	4	4	25
2015	2015-01-17	4	4	23
2015	2015-01-17	4	4	23
2015	2015-01-17	4	4	23
2015	2015-01-17	4	4	21
2015	2015-01-17	4	4	32
2015	2015-01-17	4	4	25
2015	2015-01-17	4	5	24
2015	2015-01-17	4	5	16
2015	2015-01-17	4	5	25
2015	2015-01-17	4	5	13
2015	2015-01-17	4	5	10
2015	2015-01-17	4	5	16
2015	2015-01-17	4	6	23
2015	2015-01-17	4	6	15
2015	2015-01-17	4	6	15
2015	2015-01-17	4	6	15
2015	2015-01-17	4	7	10
2015	2015-01-17	4	7	12
2015	2015-01-17	4	7	22
2015	2015-01-17	4	7	22
2015	2015-01-17	4	7	22
2015	2015-01-17	4	7	15
2015	2015-01-17	4	7	15
2015	2015-01-17	4	7	15
2015	2015-01-17	4	8	12
2015	2015-01-17	4	8	15
2015	2015-01-17	4	8	20
2015	2015-01-17	4	8	16
2015	2015-01-17	4	8	20
2015	2015-01-17	4	9	20
2015	2015-01-17	4	9	12
2015	2015-01-17	4	9	15
2015	2015-01-17	4	9	18
2015	2015-01-17	4	9	18
2015	2015-01-17	4	9	22
2015	2015-01-17	4	10	18
2015	2015-01-17	4	10	22
2015	2015-01-17	4	10	20
2015	2015-01-17	4	10	21
2015	2015-03-15	1	1	27
2015	2015-03-15	1	2	23
2015	2015-03-15	1	2	25
2015	2015-03-15	1	2	22
2015	2015-03-15	1	3	28
2015	2015-03-15	1	3	33
2015	2015-03-15	1	3	23
2015	2015-03-15	1	3	19
2015	2015-03-15	1	3	22
2015	2015-03-15	1	3	20
2015	2015-03-15	1	4	13
2015	2015-03-15	1	5	17
2015	2015-03-15	1	7	24
2015	2015-03-15	1	8	22
2015	2015-03-15	1	8	21
2015	2015-03-15	1	8	17
2015	2015-03-15	1	9	19
2015	2015-03-15	1	9	21
2015	2015-03-15	2	1	28
2015	2015-03-15	2	1	23
2015	2015-03-15	2	4	16
2015	2015-03-15	2	5	23
2015	2015-03-15	2	6	22
2015	2015-03-15	2	8	19
2015	2015-03-15	3	1	22
2015	2015-03-15	3	1	15
2015	2015-03-15	3	2	14
2015	2015-03-15	3	2	22
2015	2015-03-15	3	2	15
2015	2015-03-15	3	2	9
2015	2015-03-15	3	6	14
2015	2015-03-15	3	6	17
2015	2015-03-15	3	7	29
2015	2015-03-15	3	7	13
2015	2015-03-15	3	8	17
2015	2015-03-15	3	8	10
2015	2015-03-15	3	8	10
2015	2015-03-15	3	8	13
2015	2015-03-15	3	8	14
2015	2015-03-15	4	1	25
2015	2015-03-15	4	2	18
2015	2015-03-15	4	2	26
2015	2015-03-15	4	2	26
2015	2015-03-15	4	2	26
2015	2015-03-15	4	3	15
2015	2015-03-15	4	3	17
2015	2015-03-15	4	3	18
2015	2015-03-15	4	3	20
2015	2015-03-15	4	3	18
2015	2015-03-15	4	3	25
2015	2015-03-15	4	3	20
2015	2015-03-15	4	3	29
2015	2015-03-15	4	3	19
2015	2015-03-15	4	5	23
2015	2015-03-15	4	5	13
2015	2015-03-15	4	5	9
2015	2015-03-15	4	5	17
2015	2015-03-15	4	5	17
2015	2015-03-15	4	6	9
2015	2015-03-15	4	6	10
2015	2015-03-15	4	6	15
2015	2015-03-15	4	9	18
2015	2015-03-15	4	10	10
2015	2015-05-23	1	6	18
2015	2015-05-23	1	6	17
2015	2015-05-23	1	6	23
2015	2015-05-23	1	10	29
2015	2015-05-23	2	3	25
2015	2015-05-23	3	4	23
2015	2015-05-23	3	7	19
2015	2015-05-23	3	8	15
2015	2015-05-23	3	9	12
2015	2015-05-23	3	9	12
2015	2015-05-23	3	9	10
2015	2015-05-23	3	9	10
2015	2015-05-23	3	9	13
2015	2015-05-23	3	10	10
2015	2015-05-23	3	10	7
2015	2015-05-23	3	10	12
2015	2015-05-23	3	10	12
2015	2015-05-23	3	10	12
2015	2015-05-23	3	10	16
2015	2015-05-23	3	10	16
2015	2015-05-23	3	10	15
2015	2015-05-23	3	10	14
2015	2015-05-23	3	10	23
2015	2015-05-23	3	10	19
2015	2015-05-23	4	2	18
2015	2015-05-23	4	3	23
2015	2015-05-23	4	3	17
2015	2015-05-23	4	3	20
2015	2015-05-23	4	3	21
2015	2015-05-23	4	4	13
2015	2015-05-23	4	4	18
2015	2015-05-23	4	4	24
2015	2015-05-23	4	4	20
2015	2015-05-23	4	4	23
2015	2015-05-23	4	5	17
2015	2015-05-23	4	5	12
2015	2015-05-23	4	6	28
2015	2015-05-23	4	6	22
2015	2015-05-23	4	6	18
2015	2015-05-23	4	6	17
2015	2015-05-23	4	6	25
2015	2015-05-23	4	7	25
2015	2015-05-23	4	8	17
2015	2015-05-23	4	8	18
2015	2015-05-23	4	8	20
2015	2015-05-23	4	8	13
2015	2015-05-23	4	9	22
2015	2015-05-23	4	10	21
2015	2015-05-23	4	10	18
2015	2015-07-25	1	8	18
2015	2015-07-25	2	1	15
2015	2015-07-25	2	1	21
2015	2015-07-25	2	1	20
2015	2015-07-25	2	2	18
2015	2015-07-25	2	3	14
2015	2015-07-25	2	3	20
2015	2015-07-25	2	4	25
2015	2015-07-25	2	4	20
2015	2015-07-25	2	5	15
2015	2015-07-25	2	9	20
2015	2015-07-25	2	9	18
2015	2015-07-25	3	1	12
2015	2015-07-25	3	3	15
2015	2015-07-25	3	3	10
2015	2015-07-25	3	4	15
2015	2015-07-25	3	5	14
2015	2015-07-25	3	5	22
2015	2015-07-25	3	7	18
2015	2015-07-25	3	8	18
2015	2015-07-25	3	8	13
2015	2015-07-25	3	8	15
2015	2015-07-25	3	8	15
2015	2015-07-25	3	8	15
2015	2015-07-25	3	10	10
2015	2015-07-25	3	10	10
2015	2015-07-25	4	2	18
2015	2015-07-25	4	2	15
2015	2015-07-25	4	2	13
2015	2015-07-25	4	3	17
2015	2015-07-25	4	3	14
2015	2015-07-25	4	4	14
2015	2015-07-25	4	4	14
2015	2015-07-25	4	4	15
2015	2015-07-25	4	4	15
2015	2015-07-25	4	5	17
2015	2015-07-25	4	5	18
2015	2015-07-25	4	5	14
2015	2015-07-25	4	6	12
2015	2015-07-25	4	6	18
2015	2015-07-25	4	7	16
2015	2015-07-25	4	8	13
2015	2015-07-25	4	8	14
2015	2015-07-25	4	9	8
2015	2015-07-25	4	9	12
2015	2015-07-25	4	10	16
2015	2015-07-25	4	10	16
2015	2015-07-25	4	10	15
2015	2015-09-26	1	3	21
2015	2015-09-26	2	1	19
2015	2015-09-26	3	4	16
2015	2015-09-26	3	4	11
2015	2015-09-26	3	5	12
2015	2015-11-21	2	1	14
2015	2015-11-21	2	1	16
2015	2015-11-21	2	1	15
2015	2015-11-21	2	3	17
2015	2015-11-21	2	4	20
2015	2015-11-21	2	5	35
2015	2015-11-21	2	6	23
2015	2015-11-21	2	6	22
2015	2015-11-21	2	8	18
2015	2015-11-21	2	9	18
2015	2015-11-21	2	10	15
2015	2015-11-21	2	10	15
2015	2015-11-21	2	10	20
2015	2015-11-21	2	10	16
2015	2015-11-21	3	2	18
2015	2015-11-21	3	2	15
2015	2015-11-21	3	2	15
2015	2015-11-21	3	4	15
2015	2015-11-21	3	4	15
2015	2015-11-21	3	4	18
2015	2015-11-21	3	4	25
2015	2015-11-21	3	6	20
2015	2015-11-21	3	6	18
2015	2015-11-21	3	7	13
2015	2015-11-21	3	7	12
2015	2015-11-21	3	7	25
2015	2015-11-21	3	7	23
2015	2015-11-21	3	7	27
2015	2015-11-21	3	7	11
2015	2015-11-21	3	7	14
2015	2015-11-21	3	8	16
2015	2015-11-21	3	8	15
2015	2015-11-21	3	8	15
2015	2015-11-21	3	8	15
2015	2015-11-21	3	8	25
2015	2015-11-21	3	8	20
2015	2015-11-21	3	8	8
2015	2015-11-21	3	8	11
2015	2015-11-21	3	9	20
2015	2015-11-21	3	9	9
2015	2015-11-21	3	10	20
2015	2015-11-21	3	10	18
2015	2015-11-21	4	2	25
2015	2015-11-21	4	2	17
2015	2015-11-21	4	3	16
2015	2015-11-21	4	3	15
2015	2015-11-21	4	4	17
2015	2015-11-21	4	4	20
2015	2015-11-21	4	4	15
2015	2015-11-21	4	4	14
2015	2015-11-21	4	4	23
2015	2015-11-21	4	4	22
2015	2015-11-21	4	4	18
2015	2015-11-21	4	5	18
2015	2015-11-21	4	5	18
2015	2015-11-21	4	5	18
2015	2015-11-21	4	5	16
2015	2015-11-21	4	5	17
2015	2015-11-21	4	5	17
2015	2015-11-21	4	5	13
2015	2015-11-21	4	5	20
2015	2015-11-21	4	6	20
2015	2015-11-21	4	6	8
2015	2015-11-21	4	7	16
2015	2015-11-21	4	7	22
2015	2015-11-21	4	7	14
2015	2015-11-21	4	7	13
2015	2015-11-21	4	7	20
2015	2015-11-21	4	8	18
2015	2015-11-21	4	8	18
2015	2015-11-21	4	8	18
2015	2015-11-21	4	8	18
2015	2015-11-21	4	8	18
2015	2015-11-21	4	8	12
2015	2015-11-21	4	8	12
2015	2015-11-21	4	8	13
2015	2015-11-21	4	8	13
2015	2015-11-21	4	8	15
2015	2015-11-21	4	8	15
2015	2015-11-21	4	8	20
2015	2015-11-21	4	9	18
2015	2015-11-21	4	9	25
2015	2015-11-21	4	10	16
2015	2015-11-21	4	10	14
2015	2015-11-21	4	10	18
2015	2015-11-21	4	10	13
2016	2016-01-22	1	2	22
2016	2016-01-22	1	3	28
2016	2016-01-22	1	4	26
2016	2016-01-22	1	4	26
2016	2016-01-22	1	4	28
2016	2016-01-22	1	4	30
2016	2016-01-22	1	4	25
2016	2016-01-22	1	5	28
2016	2016-01-22	1	5	28
2016	2016-01-22	1	5	24
2016	2016-01-22	1	6	33
2016	2016-01-22	1	6	31
2016	2016-01-22	1	6	18
2016	2016-01-22	1	6	16
2016	2016-01-22	1	6	25
2016	2016-01-22	1	8	25
2016	2016-01-22	1	8	31
2016	2016-01-22	1	8	28
2016	2016-01-22	2	1	26
2016	2016-01-22	2	1	24
2016	2016-01-22	2	2	25
2016	2016-01-22	2	2	20
2016	2016-01-22	2	2	15
2016	2016-01-22	2	2	21
2016	2016-01-22	2	3	16
2016	2016-01-22	2	3	18
2016	2016-01-22	2	3	19
2016	2016-01-22	2	3	25
2016	2016-01-22	2	3	23
2016	2016-01-22	2	3	20
2016	2016-01-22	2	3	22
2016	2016-01-22	2	3	16
2016	2016-01-22	2	4	19
2016	2016-01-22	2	4	18
2016	2016-01-22	2	4	22
2016	2016-01-22	2	4	22
2016	2016-01-22	2	4	22
2016	2016-01-22	2	4	25
2016	2016-01-22	2	4	27
2016	2016-01-22	2	4	19
2016	2016-01-22	2	4	20
2016	2016-01-22	2	5	27
2016	2016-01-22	2	5	25
2016	2016-01-22	2	6	20
2016	2016-01-22	2	6	20
2016	2016-01-22	2	6	20
2016	2016-01-22	2	6	16
2016	2016-01-22	2	7	20
2016	2016-01-22	2	7	16
2016	2016-01-22	2	8	18
2016	2016-01-22	2	8	20
2016	2016-01-22	2	8	22
2016	2016-01-22	2	8	14
2016	2016-01-22	2	8	18
2016	2016-01-22	2	9	22
2016	2016-01-22	2	9	22
2016	2016-01-22	2	9	16
2016	2016-01-22	2	9	20
2016	2016-01-22	2	9	25
2016	2016-01-22	2	9	25
2016	2016-01-22	2	9	18
2016	2016-01-22	2	10	15
2016	2016-01-22	2	10	20
2016	2016-01-22	3	1	17
2016	2016-01-22	3	1	13
2016	2016-01-22	3	1	18
2016	2016-01-22	3	1	12
2016	2016-01-22	3	2	15
2016	2016-01-22	3	2	15
2016	2016-01-22	3	2	12
2016	2016-01-22	3	2	9
2016	2016-01-22	3	2	13
2016	2016-01-22	3	2	11
2016	2016-01-22	3	2	14
2016	2016-01-22	3	2	11
2016	2016-01-22	3	3	20
2016	2016-01-22	3	3	13
2016	2016-01-22	3	3	12
2016	2016-01-22	3	3	19
2016	2016-01-22	3	3	22
2016	2016-01-22	3	3	10
2016	2016-01-22	3	4	10
2016	2016-01-22	3	4	10
2016	2016-01-22	3	4	18
2016	2016-01-22	3	4	13
2016	2016-01-22	3	4	21
2016	2016-01-22	3	4	15
2016	2016-01-22	3	5	18
2016	2016-01-22	3	5	20
2016	2016-01-22	3	5	20
2016	2016-01-22	3	5	22
2016	2016-01-22	3	5	14
2016	2016-01-22	3	5	21
2016	2016-01-22	3	5	29
2016	2016-01-22	3	5	23
2016	2016-01-22	3	5	10
2016	2016-01-22	3	6	12
2016	2016-01-22	3	6	8
2016	2016-01-22	3	7	12
2016	2016-01-22	3	7	12
2016	2016-01-22	3	7	17
2016	2016-01-22	3	7	16
2016	2016-01-22	3	8	10
2016	2016-01-22	3	8	13
2016	2016-01-22	3	8	14
2016	2016-01-22	3	8	18
2016	2016-01-22	3	8	19
2016	2016-01-22	3	8	25
2016	2016-01-22	3	9	12
2016	2016-01-22	3	9	12
2016	2016-01-22	3	9	12
2016	2016-01-22	3	9	12
2016	2016-01-22	3	9	12
2016	2016-01-22	3	9	17
2016	2016-01-22	3	9	15
2016	2016-01-22	3	9	15
2016	2016-01-22	3	9	15
2016	2016-01-22	3	9	15
2016	2016-01-22	3	9	17
2016	2016-01-22	3	9	17
2016	2016-01-22	3	9	17
2016	2016-01-22	3	10	18
2016	2016-01-22	3	10	15
2016	2016-01-22	3	10	15
2016	2016-01-22	4	1	13
2016	2016-01-22	4	2	27
2016	2016-01-22	4	2	17
2016	2016-01-22	4	2	17
2016	2016-01-22	4	2	20
2016	2016-01-22	4	2	18
2016	2016-01-22	4	2	18
2016	2016-01-22	4	2	19
2016	2016-01-22	4	2	15
2016	2016-01-22	4	3	16
2016	2016-01-22	4	3	18
2016	2016-01-22	4	3	11
2016	2016-01-22	4	4	23
2016	2016-01-22	4	4	6
2016	2016-01-22	4	5	16
2016	2016-01-22	4	5	14
2016	2016-01-22	4	6	17
2016	2016-01-22	4	6	21
2016	2016-01-22	4	7	28
2016	2016-01-22	4	7	20
2016	2016-01-22	4	7	18
2016	2016-01-22	4	7	10
2016	2016-01-22	4	8	18
2016	2016-01-22	4	8	18
2016	2016-01-22	4	8	19
2016	2016-01-22	4	9	11
2016	2016-01-22	4	9	11
2016	2016-01-22	4	9	11
2016	2016-01-22	4	9	16
2016	2016-01-22	4	9	13
2016	2016-01-22	4	9	14
2016	2016-01-22	4	10	14
2016	2016-03-08	1	2	25
2016	2016-03-08	1	4	28
2016	2016-03-08	1	4	28
2016	2016-03-08	1	4	25
2016	2016-03-08	1	5	24
2016	2016-03-08	1	5	20
2016	2016-03-08	1	5	28
2016	2016-03-08	1	6	20
2016	2016-03-08	1	6	22
2016	2016-03-08	1	6	22
2016	2016-03-08	1	7	25
2016	2016-03-08	1	7	18
2016	2016-03-08	1	7	23
2016	2016-03-08	1	10	22
2016	2016-03-08	2	1	28
2016	2016-03-08	2	1	25
2016	2016-03-08	2	1	25
2016	2016-03-08	2	1	20
2016	2016-03-08	2	1	18
2016	2016-03-08	2	2	18
2016	2016-03-08	2	2	16
2016	2016-03-08	2	2	23
2016	2016-03-08	2	2	22
2016	2016-03-08	2	3	22
2016	2016-03-08	2	3	15
2016	2016-03-08	2	4	23
2016	2016-03-08	2	4	20
2016	2016-03-08	2	4	24
2016	2016-03-08	2	6	18
2016	2016-03-08	2	7	15
2016	2016-03-08	2	7	18
2016	2016-03-08	2	8	22
2016	2016-03-08	2	8	22
2016	2016-03-08	2	8	16
2016	2016-03-08	2	8	16
2016	2016-03-08	2	8	17
2016	2016-03-08	2	10	15
2016	2016-03-08	3	1	8
2016	2016-03-08	3	1	8
2016	2016-03-08	3	1	12
2016	2016-03-08	3	1	15
2016	2016-03-08	3	1	15
2016	2016-03-08	3	2	13
2016	2016-03-08	3	2	13
2016	2016-03-08	3	2	12
2016	2016-03-08	3	2	17
2016	2016-03-08	3	2	17
2016	2016-03-08	3	3	13
2016	2016-03-08	3	3	12
2016	2016-03-08	3	3	12
2016	2016-03-08	3	3	12
2016	2016-03-08	3	3	16
2016	2016-03-08	3	3	15
2016	2016-03-08	3	3	15
2016	2016-03-08	3	4	20
2016	2016-03-08	3	4	15
2016	2016-03-08	3	4	15
2016	2016-03-08	3	4	14
2016	2016-03-08	3	4	14
2016	2016-03-08	3	4	23
2016	2016-03-08	3	5	10
2016	2016-03-08	3	5	20
2016	2016-03-08	3	5	15
2016	2016-03-08	3	5	15
2016	2016-03-08	3	6	12
2016	2016-03-08	3	6	15
2016	2016-03-08	3	7	10
2016	2016-03-08	3	7	20
2016	2016-03-08	3	7	20
2016	2016-03-08	3	7	20
2016	2016-03-08	3	8	10
2016	2016-03-08	3	10	15
2016	2016-03-08	4	1	24
2016	2016-03-08	4	1	26
2016	2016-03-08	4	1	19
2016	2016-03-08	4	1	24
2016	2016-03-08	4	1	27
2016	2016-03-08	4	1	20
2016	2016-03-08	4	1	22
2016	2016-03-08	4	1	30
2016	2016-03-08	4	1	25
2016	2016-03-08	4	1	20
2016	2016-03-08	4	2	22
2016	2016-03-08	4	2	28
2016	2016-03-08	4	2	27
2016	2016-03-08	4	2	13
2016	2016-03-08	4	2	16
2016	2016-03-08	4	3	13
2016	2016-03-08	4	3	15
2016	2016-03-08	4	3	20
2016	2016-03-08	4	3	10
2016	2016-03-08	4	3	10
2016	2016-03-08	4	3	12
2016	2016-03-08	4	3	18
2016	2016-03-08	4	3	8
2016	2016-03-08	4	4	18
2016	2016-03-08	4	4	18
2016	2016-03-08	4	4	18
2016	2016-03-08	4	4	25
2016	2016-03-08	4	5	23
2016	2016-03-08	4	5	20
2016	2016-03-08	4	5	20
2016	2016-03-08	4	5	20
2016	2016-03-08	4	6	9
2016	2016-03-08	4	6	18
2016	2016-03-08	4	6	20
2016	2016-03-08	4	6	18
2016	2016-03-08	4	6	18
2016	2016-03-08	4	6	12
2016	2016-03-08	4	6	22
2016	2016-03-08	4	6	20
2016	2016-03-08	4	6	20
2016	2016-03-08	4	6	20
2016	2016-03-08	4	6	18
2016	2016-03-08	4	6	18
2016	2016-03-08	4	6	18
2016	2016-03-08	4	6	8
2016	2016-03-08	4	6	22
2016	2016-03-08	4	6	12
2016	2016-03-08	4	7	20
2016	2016-03-08	4	7	20
2016	2016-03-08	4	7	21
2016	2016-03-08	4	7	14
2016	2016-03-08	4	7	13
2016	2016-03-08	4	7	12
2016	2016-03-08	4	7	13
2016	2016-03-08	4	7	13
2016	2016-03-08	4	7	13
2016	2016-03-08	4	8	13
2016	2016-03-08	4	10	14
2016	2016-03-08	4	10	20
2016	2016-03-08	4	10	16
2016	2016-03-08	4	10	13
2016	2016-03-08	4	10	18
2016	2016-03-08	4	10	18
				5

## Sheet: 代表種対数
															対数変換
カタクチイワシ	メバル	ハオコゼ	アサヒアナハゼ	キジハタ	マアジ	クロダイ	マダイ	ウミタナゴ	ホシササノハベラ	アカオビシマハゼ	スジハゼ	アミメハギ	コモンフグ		カタクチイワシ	メバル	ハオコゼ	アサヒアナハゼ	キジハタ	マアジ	クロダイ	マダイ	ウミタナゴ	ホシササノハベラ	アカオビシマハゼ	スジハゼ	アミメハギ	コモンフグ
0	0	0	0	0	0	0	0	0	0	15	2	1	0		0	0	0	0	0	0	0	0	0	0	2.77259	1.09861	0.693147	0
0	0	0	0	1	0	0	0	0	0	14	0	2	0		0	0	0	0	0.693147	0	0	0	0	0	2.70805	0	1.09861	0
0	5	1	0	1	0	0	0	0	0	1	0	0	0		0	1.79176	0.693147	0	0.693147	0	0	0	0	0	0.693147	0	0	0
0	4	0	0	0	0	0	0	0	0	14	11	2	0		0	1.60944	0	0	0	0	0	0	0	0	2.70805	2.48491	1.09861	0
0	2	0	0	0	0	0	0	0	4	8	1	0	0		0	1.09861	0	0	0	0	0	0	0	1.60944	2.19722	0.693147	0	0
0	9	0	0	2	0	0	0	0	3	0	0	0	2		0	2.30259	0	0	1.09861	0	0	0	0	1.38629	0	0	0	1.09861
0	0	0	0	0	0	0	0	0	0	9	5	1	0		0	0	0	0	0	0	0	0	0	0	2.30259	1.79176	0.693147	0
0	0	0	0	0	0	0	0	0	1	4	2	0	0		0	0	0	0	0	0	0	0	0	0.693147	1.60944	1.09861	0	0
0	5	0	0	0	0	0	0	0	0	0	0	1	0		0	1.79176	0	0	0	0	0	0	0	0	0	0	0.693147	0
0	0	0	0	0	0	0	0	0	0	13	5	2	0		0	0	0	0	0	0	0	0	0	0	2.63906	1.79176	1.09861	0
0	0	0	0	0	0	0	0	0	0	2	3	1	0		0	0	0	0	0	0	0	0	0	0	1.09861	1.38629	0.693147	0
0	3	0	0	0	0	0	0	0	0	0	0	1	0		0	1.38629	0	0	0	0	0	0	0	0	0	0	0.693147	0
0	3	1	0	0	0	0	0	0	0	7	11	0	0		0	1.38629	0.693147	0	0	0	0	0	0	0	2.07944	2.48491	0	0
0	0	1	0	0	0	0	0	0	0	8	5	1	0		0	0	0.693147	0	0	0	0	0	0	0	2.19722	1.79176	0.693147	0
0	5	0	0	0	0	0	0	0	2	0	0	0	0		0	1.79176	0	0	0	0	0	0	0	1.09861	0	0	0	0
0	10	1	0	0	0	0	0	0	0	23	12	4	0		0	2.3979	0.693147	0	0	0	0	0	0	0	3.17805	2.56495	1.60944	0
0	0	1	0	0	0	0	0	0	0	10	2	1	0		0	0	0.693147	0	0	0	0	0	0	0	2.3979	1.09861	0.693147	0
0	4	0	0	0	0	0	0	0	0	1	0	0	0		0	1.60944	0	0	0	0	0	0	0	0	0.693147	0	0	0
0	3	0	0	0	0	0	0	0	0	28	12	1	0		0	1.38629	0	0	0	0	0	0	0	0	3.3673	2.56495	0.693147	0
0	0	2	1	0	0	0	0	0	1	12	8	0	0		0	0	1.09861	0.693147	0	0	0	0	0	0.693147	2.56495	2.19722	0	0
0	2	0	0	0	0	0	0	0	2	4	0	3	2		0	1.09861	0	0	0	0	0	0	0	1.09861	1.60944	0	1.38629	1.09861
0	0	0	0	0	0	0	0	0	0	13	8	1	0		0	0	0	0	0	0	0	0	0	0	2.63906	2.19722	0.693147	0
0	2	2	1	0	0	0	0	0	1	6	10	0	1		0	1.09861	1.09861	0.693147	0	0	0	0	0	0.693147	1.94591	2.3979	0	0.693147
0	3	0	3	0	0	0	0	0	0	9	0	2	1		0	1.38629	0	1.38629	0	0	0	0	0	0	2.30259	0	1.09861	0.693147
0	70	0	3	0	0	0	0	0	0	49	28	1	0		0	4.26268	0	1.38629	0	0	0	0	0	0	3.91202	3.3673	0.693147	0
0	0	0	0	0	0	0	0	0	3	4	9	0	0		0	0	0	0	0	0	0	0	0	1.38629	1.60944	2.30259	0	0
0	2	0	1	0	0	0	0	0	6	8	4	0	7		0	1.09861	0	0.693147	0	0	0	0	0	1.94591	2.19722	1.60944	0	2.07944
0	30	0	2	0	0	3	0	0	0	24	24	3	0		0	3.43399	0	1.09861	0	0	1.38629	0	0	0	3.21888	3.21888	1.38629	0
0	300	1	0	0	0	0	0	0	10	2	7	1	1		0	5.70711	0.693147	0	0	0	0	0	0	2.3979	1.09861	2.07944	0.693147	0.693147
0	108	0	1	0	0	0	0	7	6	1	0	3	3		0	4.69135	0	0.693147	0	0	0	0	2.07944	1.94591	0.693147	0	1.38629	1.38629
0	20	0	2	0	0	1	0	1	1	3	23	2	0		0	3.04452	0	1.09861	0	0	0.693147	0	0.693147	0.693147	1.38629	3.17805	1.09861	0
0	237	7	0	0	0	0	0	1	6	4	14	0	1		0	5.47227	2.07944	0	0	0	0	0	0.693147	1.94591	1.60944	2.70805	0	0.693147
0	206	1	1	0	0	0	0	4	11	0	1	5	2		0	5.33272	0.693147	0.693147	0	0	0	0	1.60944	2.48491	0	0.693147	1.79176	1.09861
0	1	0	1	0	230	1	0	0	3	0	11	2	0		0	0.693147	0	0.693147	0	5.44242	0.693147	0	0	1.38629	0	2.48491	1.09861	0
0	1	4	2	0	400	0	0	2	4	0	12	4	0		0	0.693147	1.60944	1.09861	0	5.99396	0	0	1.09861	1.60944	0	2.56495	1.60944	0
0	17	0	4	1	20	0	0	0	15	0	0	1	1		0	2.89037	0	1.60944	0.693147	3.04452	0	0	0	2.77259	0	0	0.693147	0.693147
0	24	0	0	0	40	4	0	1	0	2	5	0	1		0	3.21888	0	0	0	3.71357	1.60944	0	0.693147	0	1.09861	1.79176	0	0.693147
0	8	2	0	1	810	8	0	0	3	0	5	0	1		0	2.19722	1.09861	0	0.693147	6.69827	2.19722	0	0	1.38629	0	1.79176	0	0.693147
0	15	2	1	1	300	4	0	0	4	0	0	1	4		0	2.77259	1.09861	0.693147	0.693147	5.70711	1.60944	0	0	1.60944	0	0	0.693147	1.60944
0	1	0	1	0	18	9	0	0	1	15	13	0	0		0	0.693147	0	0.693147	0	2.94444	2.30259	0	0	0.693147	2.77259	2.63906	0	0
0	5	0	3	0	40	12	0	1	12	23	3	1	1		0	1.79176	0	1.38629	0	3.71357	2.56495	0	0.693147	2.56495	3.17805	1.38629	0.693147	0.693147
0	40	1	0	1	900	1	0	0	6	0	0	0	1		0	3.71357	0.693147	0	0.693147	6.80351	0.693147	0	0	1.94591	0	0	0	0.693147
0	0	0	0	0	8	4	2	0	5	25	8	1	0		0	0	0	0	0	2.19722	1.60944	1.09861	0	1.79176	3.2581	2.19722	0.693147	0
0	39	0	0	1	300	2	0	1	9	18	4	3	1		0	3.68888	0	0	0.693147	5.70711	1.09861	0	0.693147	2.30259	2.94444	1.60944	1.38629	0.693147
0	4	0	0	3	0	0	0	0	0	0	0	3	0		0	1.60944	0	0	1.38629	0	0	0	0	0	0	0	1.38629	0
0	0	0	1	0	0	3	1	0	2	4	11	0	0		0	0	0	0.693147	0	0	1.38629	0.693147	0	1.09861	1.60944	2.48491	0	0
0	5	0	0	0	1000	1	1	0	9	3	2	0	1		0	1.79176	0	0	0	6.90875	0.693147	0.693147	0	2.30259	1.38629	1.09861	0	0.693147
0	9	0	0	0	0	0	0	0	7	2	0	5	0		0	2.30259	0	0	0	0	0	0	0	2.07944	1.09861	0	1.79176	0
0	70	0	0	0	1	0	0	1	0	2	2	0	0		0	4.26268	0	0	0	0.693147	0	0	0.693147	0	1.09861	1.09861	0	0
0	0	0	0	0	0	1	0	0	4	6	1	0	0		0	0	0	0	0	0	0.693147	0	0	1.60944	1.94591	0.693147	0	0
0	1	0	0	0	30	0	0	0	4	0	0	5	0		0	0.693147	0	0	0	3.43399	0	0	0	1.60944	0	0	1.79176	0
0	33	0	0	0	50	0	0	1	1	0	1	3	0		0	3.52636	0	0	0	3.93183	0	0	0.693147	0.693147	0	0.693147	1.38629	0
0	2	1	0	0	400	0	0	0	6	5	1	0	0		0	1.09861	0.693147	0	0	5.99396	0	0	0	1.94591	1.79176	0.693147	0	0
0	2	1	0	0	300	0	0	1	10	1	0	5	0		0	1.09861	0.693147	0	0	5.70711	0	0	0.693147	2.3979	0.693147	0	1.79176	0
0	33	0	0	0	130	0	0	0	0	5	2	1	0		0	3.52636	0	0	0	4.8752	0	0	0	0	1.79176	1.09861	0.693147	0
0	0	1	0	0	300	1	0	0	6	4	3	0	1		0	0	0.693147	0	0	5.70711	0.693147	0	0	1.94591	1.60944	1.38629	0	0.693147
0	5	0	0	0	500	0	0	0	3	1	0	4	0		0	1.79176	0	0	0	6.21661	0	0	0	1.38629	0.693147	0	1.60944	0
0	3	1	0	0	39	0	0	0	1	7	3	0	0		0	1.38629	0.693147	0	0	3.68888	0	0	0	0.693147	2.07944	1.38629	0	0
0	2	0	0	1	700	0	0	0	5	2	2	4	0		0	1.09861	0	0	0.693147	6.55251	0	0	0	1.79176	1.09861	1.09861	1.60944	0
0	4	1	0	0	0	0	0	0	1	1	0	0	0		0	1.60944	0.693147	0	0	0	0	0	0	0.693147	0.693147	0	0	0
400	0	0	0	0	50	0	0	0	0	28	5	1	0		5.99396	0	0	0	0	3.93183	0	0	0	0	3.3673	1.79176	0.693147	0
0	2	1	0	1	300	0	0	0	1	12	1	0	0		0	1.09861	0.693147	0	0.693147	5.70711	0	0	0	0.693147	2.56495	0.693147	0	0
200	2	0	0	0	0	0	0	0	4	7	1	0	0		5.3033	1.09861	0	0	0	0	0	0	0	1.60944	2.07944	0.693147	0	0
800	21	0	0	0	0	0	0	0	0	10	10	2	0		6.68586	3.09104	0	0	0	0	0	0	0	0	2.3979	2.3979	1.09861	0
0	6	0	2	0	40	0	0	0	6	4	2	3	0		0	1.94591	0	1.09861	0	3.71357	0	0	0	1.94591	1.60944	1.09861	1.38629	0
0	9	0	0	0	300	0	0	0	1	4	0	1	0		0	2.30259	0	0	0	5.70711	0	0	0	0.693147	1.60944	0	0.693147	0
0	1	0	1	0	0	0	0	0	0	4	1	2	0		0	0.693147	0	0.693147	0	0	0	0	0	0	1.60944	0.693147	1.09861	0
0	3	0	0	0	0	0	0	0	1	4	1	3	0		0	1.38629	0	0	0	0	0	0	0	0.693147	1.60944	0.693147	1.38629	0
0	4	0	0	0	100	0	0	0	1	0	0	0	0		0	1.60944	0	0	0	4.61512	0	0	0	0.693147	0	0	0	0
0	16	0	0	0	0	0	0	0	0	4	5	0	0		0	2.83321	0	0	0	0	0	0	0	0	1.60944	1.79176	0	0
0	7	1	0	0	0	0	0	0	1	2	2	10	0		0	2.07944	0.693147	0	0	0	0	0	0	0.693147	1.09861	1.09861	2.3979	0
0	6	0	0	0	0	0	0	0	1	3	0	0	0		0	1.94591	0	0	0	0	0	0	0	0.693147	1.38629	0	0	0
0	31	0	0	0	0	0	0	0	0	9	9	2	0		0	3.46574	0	0	0	0	0	0	0	0	2.30259	2.30259	1.09861	0
0	9	1	0	0	0	0	0	0	0	6	6	4	0		0	2.30259	0.693147	0	0	0	0	0	0	0	1.94591	1.94591	1.60944	0
0	5	0	0	0	0	0	0	0	1	2	0	0	0		0	1.79176	0	0	0	0	0	0	0	0.693147	1.09861	0	0	0
0	12	1	0	0	0	0	0	0	0	13	13	2	0		0	2.56495	0.693147	0	0	0	0	0	0	0	2.63906	2.63906	1.09861	0
0	1	2	0	0	0	0	1	0	2	4	7	1	0		0	0.693147	1.09861	0	0	0	0	0.693147	0	1.09861	1.60944	2.07944	0.693147	0
0	5	0	0	0	0	0	0	0	1	3	0	0	0		0	1.79176	0	0	0	0	0	0	0	0.693147	1.38629	0	0	0
0	2	2	0	0	0	0	0	0	1	8	5	1	0		0	1.09861	1.09861	0	0	0	0	0	0	0.693147	2.19722	1.79176	0.693147	0
0	2	0	0	0	0	0	0	0	2	13	6	2	0		0	1.09861	0	0	0	0	0	0	0	1.09861	2.63906	1.94591	1.09861	0
0	2	0	0	0	0	0	0	0	1	0	0	0	0		0	1.09861	0	0	0	0	0	0	0	0.693147	0	0	0	0
0	30	0	0	0	0	0	0	0	0	14	28	5	0		0	3.43399	0	0	0	0	0	0	0	0	2.70805	3.3673	1.79176	0
0	5	0	0	0	0	0	0	0	0	4	7	3	0		0	1.79176	0	0	0	0	0	0	0	0	1.60944	2.07944	1.38629	0
0	13	0	0	0	0	0	0	0	0	0	0	0	1		0	2.63906	0	0	0	0	0	0	0	0	0	0	0	0.693147
0	1	0	0	0	0	0	0	0	0	12	12	0	0		0	0.693147	0	0	0	0	0	0	0	0	2.56495	2.56495	0	0
0	1	0	0	0	0	0	0	0	0	2	11	0	1		0	0.693147	0	0	0	0	0	0	0	0	1.09861	2.48491	0	0.693147
0	4	0	0	0	0	0	0	0	0	0	0	0	0		0	1.60944	0	0	0	0	0	0	0	0	0	0	0	0
0	1	0	0	0	0	0	0	0	0	4	6	6	1		0	0.693147	0	0	0	0	0	0	0	0	1.60944	1.94591	1.94591	0.693147
0	1	1	0	0	0	0	0	0	0	6	0	0	0		0	0.693147	0.693147	0	0	0	0	0	0	0	1.94591	0	0	0
0	3	0	0	0	0	0	0	0	1	1	0	0	0		0	1.38629	0	0	0	0	0	0	0	0.693147	0.693147	0	0	0
0	1	0	0	0	0	0	0	0	0	12	13	2	0		0	0.693147	0	0	0	0	0	0	0	0	2.56495	2.63906	1.09861	0
0	0	2	0	0	0	0	0	0	0	4	4	1	0		0	0	1.09861	0	0	0	0	0	0	0	1.60944	1.60944	0.693147	0
0	7	0	0	0	0	0	0	0	2	8	0	1	1		0	2.07944	0	0	0	0	0	0	0	1.09861	2.19722	0	0.693147	0.693147
0	11	0	0	0	0	0	0	0	0	32	4	4	0		0	2.48491	0	0	0	0	0	0	0	0	3.49651	1.60944	1.60944	0
0	1	0	0	0	0	0	0	0	0	7	1	0	0		0	0.693147	0	0	0	0	0	0	0	0	2.07944	0.693147	0	0
0	6	0	1	0	0	0	0	0	0	12	0	0	0		0	1.94591	0	0.693147	0	0	0	0	0	0	2.56495	0	0	0
0	4	3	1	0	0	0	0	0	1	30	11	2	0		0	1.60944	1.38629	0.693147	0	0	0	0	0	0.693147	3.43399	2.48491	1.09861	0
0	2	1	1	0	0	0	0	0	0	1	0	6	0		0	1.09861	0.693147	0.693147	0	0	0	0	0	0	0.693147	0	1.94591	0
0	6	1	1	0	0	0	0	0	3	11	0	1	0		0	1.94591	0.693147	0.693147	0	0	0	0	0	1.38629	2.48491	0	0.693147	0
0	4	0	1	0	0	1	0	0	0	17	8	7	0		0	1.60944	0	0.693147	0	0	0.693147	0	0	0	2.89037	2.19722	2.07944	0
0	0	1	0	0	0	0	0	0	1	0	1	0	0		0	0	0.693147	0	0	0	0	0	0	0.693147	0	0.693147	0	0
0	5	0	1	0	0	0	0	0	5	0	0	1	0		0	1.79176	0	0.693147	0	0	0	0	0	1.79176	0	0	0.693147	0
0	3	1	1	0	0	0	0	0	7	0	0	7	0		0	1.38629	0.693147	0.693147	0	0	0	0	0	2.07944	0	0	2.07944	0
0	10	0	0	0	0	1	0	0	3	0	0	4	0		0	2.3979	0	0	0	0	0.693147	0	0	1.38629	0	0	1.60944	0
0	7	1	1	0	0	0	6	9	9	0	1	1	3		0	2.07944	0.693147	0.693147	0	0	0	1.94591	2.30259	2.30259	0	0.693147	0.693147	1.38629
0	0	0	3	0	0	3	0	1	2	2	12	0	0		0	0	0	1.38629	0	0	1.38629	0	0.693147	1.09861	1.09861	2.56495	0	0
0	12	4	1	0	30	0	0	6	3	1	1	2	1		0	2.56495	1.60944	0.693147	0	3.43399	0	0	1.94591	1.38629	0.693147	0.693147	1.09861	0.693147
0	10	2	2	1	0	0	0	0	8	0	0	1	0		0	2.3979	1.09861	1.09861	0.693147	0	0	0	0	2.19722	0	0	0.693147	0
0	1	0	0	0	0	2	0	0	4	4	17	1	0		0	0.693147	0	0	0	0	1.09861	0	0	1.60944	1.60944	2.89037	0.693147	0
0	2	2	1	0	61	1	0	1	4	0	1	0	2		0	1.09861	1.09861	0.693147	0	4.12713	0.693147	0	0.693147	1.60944	0	0.693147	0	1.09861
0	5	0	0	0	120	0	0	4	8	2	0	1	4		0	1.79176	0	0	0	4.79579	0	0	1.60944	2.19722	1.09861	0	0.693147	1.60944
0	2	0	1	0	0	4	0	1	1	1	11	2	0		0	1.09861	0	0.693147	0	0	1.60944	0	0.693147	0.693147	0.693147	2.48491	1.09861	0
0	4	2	1	0	330	2	0	8	3	0	1	2	0		0	1.60944	1.09861	0.693147	0	5.80212	1.09861	0	2.19722	1.38629	0	0.693147	1.09861	0
0	1	0	2	2	0	0	0	0	12	0	0	1	0		0	0.693147	0	1.09861	1.09861	0	0	0	0	2.56495	0	0	0.693147	0
0	0	1	0	0	34	7	0	2	1	0	8	1	0		0	0	0.693147	0	0	3.55535	2.07944	0	1.09861	0.693147	0	2.19722	0.693147	0
0	8	2	1	0	290	1	0	0	4	1	0	6	1		0	2.19722	1.09861	0.693147	0	5.67332	0.693147	0	0	1.60944	0.693147	0	1.94591	0.693147
0	3	0	1	0	0	0	0	0	12	0	0	2	5		0	1.38629	0	0.693147	0	0	0	0	0	2.56495	0	0	1.09861	1.79176
0	0	0	1	0	31	1	1	2	2	11	18	1	0		0	0	0	0.693147	0	3.46574	0.693147	0.693147	1.09861	1.09861	2.48491	2.94444	0.693147	0
0	3	0	0	0	130	1	0	0	6	7	1	4	1		0	1.38629	0	0	0	4.8752	0.693147	0	0	1.94591	2.07944	0.693147	1.60944	0.693147
0	14	1	0	1	23	1	0	0	16	3	1	5	1		0	2.70805	0.693147	0	0.693147	3.17805	0.693147	0	0	2.83321	1.38629	0.693147	1.79176	0.693147
0	3	0	0	0	202	1	0	0	1	34	2	2	0		0	1.38629	0	0	0	5.31321	0.693147	0	0	0.693147	3.55535	1.09861	1.09861	0
0	2	2	0	0	250	0	0	1	4	8	1	4	3		0	1.09861	1.09861	0	0	5.52545	0	0	0.693147	1.60944	2.19722	0.693147	1.60944	1.38629
0	7	0	2	2	220	2	0	0	6	15	0	4	0		0	2.07944	0	1.09861	1.09861	5.39816	1.09861	0	0	1.94591	2.77259	0	1.60944	0
0	2	0	0	0	0	0	0	1	2	17	9	4	0		0	1.09861	0	0	0	0	0	0	0.693147	1.09861	2.89037	2.30259	1.60944	0
0	2	0	0	0	100	0	0	0	1	12	9	1	1		0	1.09861	0	0	0	4.61512	0	0	0	0.693147	2.56495	2.30259	0.693147	0.693147
0	6	0	1	0	0	0	0	0	9	0	0	4	0		0	1.94591	0	0.693147	0	0	0	0	0	2.30259	0	0	1.60944	0
0	42	0	0	0	30	0	0	5	5	33	13	6	0		0	3.7612	0	0	0	3.43399	0	0	1.79176	1.79176	3.52636	2.63906	1.94591	0
300	0	0	0	0	160	0	1	0	0	17	5	1	0		5.70711	0	0	0	0	5.0814	0	0.693147	0	0	2.89037	1.79176	0.693147	0
0	5	0	1	0	0	0	0	0	6	0	0	24	0		0	1.79176	0	0.693147	0	0	0	0	0	1.94591	0	0	3.21888	0
0	22	1	1	0	5	0	0	2	4	25	20	1	0		0	3.13549	0.693147	0.693147	0	1.79176	0	0	1.09861	1.60944	3.2581	3.04452	0.693147	0
0	1	0	1	0	60	0	0	0	3	11	1	2	0		0	0.693147	0	0.693147	0	4.11087	0	0	0	1.38629	2.48491	0.693147	1.09861	0
0	6	0	0	0	0	0	0	0	15	0	0	10	0		0	1.94591	0	0	0	0	0	0	0	2.77259	0	0	2.3979	0
0	25	0	0	0	0	0	0	1	0	15	3	3	0		0	3.2581	0	0	0	0	0	0	0.693147	0	2.77259	1.38629	1.38629	0
0	11	0	0	0	300	0	0	0	8	12	3	0	0		0	2.48491	0	0	0	5.70711	0	0	0	2.19722	2.56495	1.38629	0	0
0	0	0	0	0	0	0	0	0	0	0	0	0	0		0	0	0	0	0	0	0	0	0	0	0	0	0	0
0	11	0	0	0	0	0	0	0	2	11	13	2	0		0	2.48491	0	0	0	0	0	0	0	1.09861	2.48491	2.63906	1.09861	0
0	1	0	0	0	230	0	0	0	0	4	2	1	0		0	0.693147	0	0	0	5.44242	0	0	0	0	1.60944	1.09861	0.693147	0
0	5	0	1	0	0	0	0	0	4	0	0	2	2		0	1.79176	0	0.693147	0	0	0	0	0	1.60944	0	0	1.09861	1.09861
300	24	0	0	0	4	0	0	0	0	25	14	1	0		5.70711	3.21888	0	0	0	1.60944	0	0	0	0	3.2581	2.70805	0.693147	0
0	2	1	0	0	400	0	0	0	2	6	0	1	0		0	1.09861	0.693147	0	0	5.99396	0	0	0	1.09861	1.94591	0	0.693147	0
400	5	1	0	0	0	0	0	0	7	0	0	0	0		5.99396	1.79176	0.693147	0	0	0	0	0	0	2.07944	0	0	0	0
0	15	0	0	0	0	0	0	0	0	3	10	2	0		0	2.77259	0	0	0	0	0	0	0	0	1.38629	2.3979	1.09861	0
0	0	1	0	0	0	0	0	0	0	8	5	0	0		0	0	0.693147	0	0	0	0	0	0	0	2.19722	1.79176	0	0
0	7	0	0	0	0	0	0	0	4	1	0	0	2		0	2.07944	0	0	0	0	0	0	0	1.60944	0.693147	0	0	1.09861
0	4	0	0	0	0	0	0	0	0	12	17	4	0		0	1.60944	0	0	0	0	0	0	0	0	2.56495	2.89037	1.60944	0
0	0	1	0	0	0	0	0	0	1	10	5	0	1		0	0	0.693147	0	0	0	0	0	0	0.693147	2.3979	1.79176	0	0.693147
0	4	0	0	0	0	0	0	0	8	1	0	0	2		0	1.60944	0	0	0	0	0	0	0	2.19722	0.693147	0	0	1.09861
0	10	0	0	0	0	0	0	0	1	13	11	1	1		0	2.3979	0	0	0	0	0	0	0	0.693147	2.63906	2.48491	0.693147	0.693147
0	0	0	0	0	0	0	0	0	0	8	5	0	0		0	0	0	0	0	0	0	0	0	0	2.19722	1.79176	0	0
0	5	0	0	0	0	0	0	0	2	0	1	0	1		0	1.79176	0	0	0	0	0	0	0	1.09861	0	0.693147	0	0.693147
0	6	0	0	0	0	0	0	0	0	9	23	1	1		0	1.94591	0	0	0	0	0	0	0	0	2.30259	3.17805	0.693147	0.693147
0	0	0	1	0	0	0	0	0	0	18	5	1	0		0	0	0	0.693147	0	0	0	0	0	0	2.94444	1.79176	0.693147	0
0	4	0	0	0	0	0	0	0	9	1	0	0	7		0	1.60944	0	0	0	0	0	0	0	2.30259	0.693147	0	0	2.07944
0	1	0	0	0	0	0	0	0	0	2	5	0	0		0	0.693147	0	0	0	0	0	0	0	0	1.09861	1.79176	0	0
0	0	0	0	0	0	0	0	0	0	5	3	0	0		0	0	0	0	0	0	0	0	0	0	1.79176	1.38629	0	0
0	6	0	0	0	0	0	0	0	1	1	0	0	2		0	1.94591	0	0	0	0	0	0	0	0.693147	0.693147	0	0	1.09861
0	0	0	0	0	0	0	0	0	0	1	0	0	0		0	0	0	0	0	0	0	0	0	0	0.693147	0	0	0
0	0	0	0	0	0	0	0	0	0	2	1	1	0		0	0	0	0	0	0	0	0	0	0	1.09861	0.693147	0.693147	0
0	5	0	0	0	0	0	0	0	3	0	0	0	1		0	1.79176	0	0	0	0	0	0	0	1.38629	0	0	0	0.693147
0	0	0	0	0	0	0	0	0	0	2	0	0	0		0	0	0	0	0	0	0	0	0	0	1.09861	0	0	0
0	0	2	0	0	0	0	0	0	1	4	3	0	4		0	0	1.09861	0	0	0	0	0	0	0.693147	1.60944	1.38629	0	1.60944
0	3	0	0	0	0	0	0	0	4	0	0	0	3		0	1.38629	0	0	0	0	0	0	0	1.60944	0	0	0	1.38629
0	4	2	5	0	0	0	0	0	1	12	7	0	1		0	1.60944	1.09861	1.79176	0	0	0	0	0	0.693147	2.56495	2.07944	0	0.693147
0	0	0	0	0	0	0	0	0	0	8	0	1	0		0	0	0	0	0	0	0	0	0	0	2.19722	0	0.693147	0
0	2	1	1	0	0	0	0	0	5	1	0	0	3		0	1.09861	0.693147	0.693147	0	0	0	0	0	1.79176	0.693147	0	0	1.38629
0	30	0	3	0	0	0	0	0	1	13	10	3	0		0	3.43399	0	1.38629	0	0	0	0	0	0.693147	2.63906	2.3979	1.38629	0
0	0	0	0	0	20	0	0	0	2	1	0	0	3		0	0	0	0	0	3.04452	0	0	0	1.09861	0.693147	0	0	1.38629
0	2	0	5	0	0	0	0	0	5	0	0	2	5		0	1.09861	0	1.79176	0	0	0	0	0	1.79176	0	0	1.09861	1.79176
0	5	0	6	0	50	1	0	0	3	4	8	7	1		0	1.79176	0	1.94591	0	3.93183	0.693147	0	0	1.38629	1.60944	2.19722	2.07944	0.693147
0	0	0	0	0	0	0	0	0	0	1	1	0	1		0	0	0	0	0	0	0	0	0	0	0.693147	0.693147	0	0.693147
0	11	0	5	0	0	0	0	15	6	1	0	4	1		0	2.48491	0	1.79176	0	0	0	0	2.77259	1.94591	0.693147	0	1.60944	0.693147
0	8	0	4	0	0	1	0	4	2	0	4	8	2		0	2.19722	0	1.60944	0	0	0.693147	0	1.60944	1.09861	0	1.60944	2.19722	1.09861
0	1	0	1	0	0	0	0	1	1	1	0	1	1		0	0.693147	0	0.693147	0	0	0	0	0.693147	0.693147	0.693147	0	0.693147	0.693147
0	7	0	4	0	0	0	0	16	7	0	0	2	1		0	2.07944	0	1.60944	0	0	0	0	2.83321	2.07944	0	0	1.09861	0.693147
0	4	0	7	0	0	2	0	3	1	3	12	3	1		0	1.60944	0	2.07944	0	0	1.09861	0	1.38629	0.693147	1.38629	2.56495	1.38629	0.693147
0	0	1	3	0	0	0	0	3	1	1	0	0	0		0	0	0.693147	1.38629	0	0	0	0	1.38629	0.693147	0.693147	0	0	0
0	5	1	3	0	0	2	0	13	7	0	0	4	2		0	1.79176	0.693147	1.38629	0	0	1.09861	0	2.63906	2.07944	0	0	1.60944	1.09861
0	45	0	8	0	0	2	43	5	6	0	4	4	1		0	3.82864	0	2.19722	0	0	1.09861	3.78419	1.79176	1.94591	0	1.60944	1.60944	0.693147
0	0	2	4	0	0	0	10	0	2	1	0	2	1		0	0	1.09861	1.60944	0	0	0	2.3979	0	1.09861	0.693147	0	1.09861	0.693147
0	5	0	2	0	0	0	1	6	14	0	1	2	0		0	1.79176	0	1.09861	0	0	0	0.693147	1.94591	2.70805	0	0.693147	1.09861	0
0	36	0	2	0	61	0	78	6	4	0	2	7	1		0	3.61092	0	1.09861	0	4.12713	0	4.36945	1.94591	1.60944	0	1.09861	2.07944	0.693147
0	1	1	2	0	0	0	18	1	2	0	0	1	0		0	0.693147	0.693147	1.09861	0	0	0	2.94444	0.693147	1.09861	0	0	0.693147	0
0	8	1	1	0	0	0	10	9	10	0	0	5	2		0	2.19722	0.693147	0.693147	0	0	0	2.3979	2.30259	2.3979	0	0	1.79176	1.09861
0	3	0	1	0	5	7	39	6	1	20	0	2	0		0	1.38629	0	0.693147	0	1.79176	2.07944	3.68888	1.94591	0.693147	3.04452	0	1.09861	0
0	2	0	0	0	110	6	9	1	0	1	0	3	0		0	1.09861	0	0	0	4.70953	1.94591	2.30259	0.693147	0	0.693147	0	1.38629	0
0	8	0	2	0	0	1	11	0	15	3	0	6	6		0	2.19722	0	1.09861	0	0	0.693147	2.48491	0	2.77259	1.38629	0	1.94591	1.94591
0	6	0	1	0	0	3	14	5	5	80	13	10	1		0	1.94591	0	0.693147	0	0	1.38629	2.70805	1.79176	1.79176	4.39445	2.63906	2.3979	0.693147
0	0	0	1	0	250	5	18	2	2	111	2	2	0		0	0	0	0.693147	0	5.52545	1.79176	2.94444	1.09861	1.09861	4.7185	1.09861	1.09861	0
0	10	0	0	0	10	0	15	3	26	4	0	12	1		0	2.3979	0	0	0	2.3979	0	2.77259	1.38629	3.29584	1.60944	0	2.56495	0.693147
0	20	0	1	0	0	0	3	0	0	23	4	25	0		0	3.04452	0	0.693147	0	0	0	1.38629	0	0	3.17805	1.60944	3.2581	0
0	0	0	0	0	750	1	13	3	1	49	1	5	1		0	0	0	0	0	6.62141	0.693147	2.63906	1.38629	0.693147	3.91202	0.693147	1.79176	0.693147
0	4	0	1	0	0	0	1	0	6	0	0	8	0		0	1.60944	0	0.693147	0	0	0	0.693147	0	1.94591	0	0	2.19722	0
0	9	0	1	0	1	1	5	0	1	27	4	14	1		0	2.30259	0	0.693147	0	0.693147	0.693147	1.79176	0	0.693147	3.3322	1.60944	2.70805	0.693147
0	0	0	0	0	300	11	6	2	2	11	2	5	0		0	0	0	0	0	5.70711	2.48491	1.94591	1.09861	1.09861	2.48491	1.09861	1.79176	0
0	2	0	0	0	400	0	0	0	13	1	0	20	0		0	1.09861	0	0	0	5.99396	0	0	0	2.63906	0.693147	0	3.04452	0
0	32	0	0	0	500	8	5	1	6	8	5	76	0		0	3.49651	0	0	0	6.21661	2.19722	1.79176	0.693147	1.94591	2.19722	1.79176	4.34381	0
0	0	0	0	0	400	1	4	1	4	6	0	194	0		0	0	0	0	0	5.99396	0.693147	1.60944	0.693147	1.60944	1.94591	0	5.273	0
0	4	0	1	0	360	0	3	7	17	0	0	127	1		0	1.60944	0	0.693147	0	5.88888	0	1.38629	2.07944	2.89037	0	0	4.85203	0.693147
0	22	0	1	0	350	1	4	0	6	45	2	238	0		0	3.13549	0	0.693147	0	5.86079	0.693147	1.60944	0	1.94591	3.82864	1.09861	5.47646	0
0	0	0	0	0	300	0	9	0	2	17	0	20	0		0	0	0	0	0	5.70711	0	2.30259	0	1.09861	2.89037	0	3.04452	0
0	5	2	3	0	200	0	1	2	11	0	0	66	1		0	1.79176	1.09861	1.38629	0	5.3033	0	0.693147	1.09861	2.48491	0	0	4.20469	0.693147
0	2	0	0	0	130	0	0	3	4	36	1	35	0		0	1.09861	0	0	0	4.8752	0	0	1.38629	1.60944	3.61092	0.693147	3.58352	0
0	0	0	0	0	50	0	3	0	0	11	2	0	0		0	0	0	0	0	3.93183	0	1.38629	0	0	2.48491	1.09861	0	0
0	4	0	1	0	230	0	0	0	4	0	0	28	0		0	1.60944	0	0.693147	0	5.44242	0	0	0	1.60944	0	0	3.3673	0
0	31	0	1	0	100	1	2	0	7	82	4	20	0		0	3.46574	0	0.693147	0	4.61512	0.693147	1.09861	0	2.07944	4.41884	1.60944	3.04452	0
0	0	0	0	0	303	0	1	0	2	30	1	30	0		0	0	0	0	0	5.71703	0	0.693147	0	1.09861	3.43399	0.693147	3.43399	0
0	8	0	1	0	0	0	0	0	2	7	0	0	2		0	2.19722	0	0.693147	0	0	0	0	0	1.09861	2.07944	0	0	1.09861
0	29	1	0	0	30	2	0	0	5	37	2	23	1		0	3.4012	0.693147	0	0	3.43399	1.09861	0	0	1.79176	3.63759	1.09861	3.17805	0.693147
0	2	0	0	0	200	0	4	0	0	21	1	1	0		0	1.09861	0	0	0	5.3033	0	1.60944	0	0	3.09104	0.693147	0.693147	0
0	2	0	1	0	0	0	0	0	2	0	0	1	1		0	1.09861	0	0.693147	0	0	0	0	0	1.09861	0	0	0.693147	0.693147
0	48	0	0	0	0	0	0	0	1	23	1	4	0		0	3.89182	0	0	0	0	0	0	0	0.693147	3.17805	0.693147	1.60944	0
0	0	0	0	0	350	0	0	0	1	35	2	1	0		0	0	0	0	0	5.86079	0	0	0	0.693147	3.58352	1.09861	0.693147	0
0	3	0	1	0	0	0	0	0	5	3	1	2	0		0	1.38629	0	0.693147	0	0	0	0	0	1.79176	1.38629	0.693147	1.09861	0
0	30	0	0	0	0	0	0	0	0	20	0	4	0		0	3.43399	0	0	0	0	0	0	0	0	3.04452	0	1.60944	0
0	0	2	0	0	0	0	0	0	0	28	0	11	0		0	0	1.09861	0	0	0	0	0	0	0	3.3673	0	2.48491	0
0	5	0	0	0	0	0	0	0	4	1	0	0	2		0	1.79176	0	0	0	0	0	0	0	1.60944	0.693147	0	0	1.09861
0	15	0	0	0	0	0	0	0	1	32	6	5	0		0	2.77259	0	0	0	0	0	0	0	0.693147	3.49651	1.94591	1.79176	0
0	0	1	0	0	0	0	0	0	0	44	2	4	0		0	0	0.693147	0	0	0	0	0	0	0	3.80666	1.09861	1.60944	0
0	9	0	0	0	0	0	0	0	4	1	0	0	4		0	2.30259	0	0	0	0	0	0	0	1.60944	0.693147	0	0	1.60944
0	2	0	0	0	0	0	0	0	0	42	5	3	1		0	1.09861	0	0	0	0	0	0	0	0	3.7612	1.79176	1.38629	0.693147
0	0	0	1	0	0	0	0	0	1	23	3	48	0		0	0	0	0.693147	0	0	0	0	0	0.693147	3.17805	1.38629	3.89182	0
0	13	0	0	0	0	0	0	0	4	1	0	0	3		0	2.63906	0	0	0	0	0	0	0	1.60944	0.693147	0	0	1.38629
0	1	0	0	0	0	0	0	0	0	7	0	0	0		0	0.693147	0	0	0	0	0	0	0	0	2.07944	0	0	0
0	0	0	0	0	0	0	0	0	0	13	1	0	0		0	0	0	0	0	0	0	0	0	0	2.63906	0.693147	0	0
0	5	0	0	0	0	0	0	0	0	0	0	0	0		0	1.79176	0	0	0	0	0	0	0	0	0	0	0	0
0	5	0	0	0	0	0	0	0	1	16	10	4	0		0	1.79176	0	0	0	0	0	0	0	0.693147	2.83321	2.3979	1.60944	0
0	0	0	0	0	0	0	0	0	0	19	6	1	0		0	0	0	0	0	0	0	0	0	0	2.99573	1.94591	0.693147	0
0	5	0	0	0	0	0	0	0	0	0	0	0	2		0	1.79176	0	0	0	0	0	0	0	0	0	0	0	1.09861
0	0	0	0	0	0	0	0	0	0	7	2	0	0		0	0	0	0	0	0	0	0	0	0	2.07944	1.09861	0	0
0	0	0	0	0	0	0	0	0	0	14	3	0	0		0	0	0	0	0	0	0	0	0	0	2.70805	1.38629	0	0
0	7	0	0	0	0	0	0	0	0	0	0	0	4		0	2.07944	0	0	0	0	0	0	0	0	0	0	0	1.60944
0	0	0	0	0	0	0	0	0	0	10	5	1	0		0	0	0	0	0	0	0	0	0	0	2.3979	1.79176	0.693147	0
0	0	0	0	0	0	0	0	0	0	4	6	1	0		0	0	0	0	0	0	0	0	0	0	1.60944	1.94591	0.693147	0
0	3	0	0	0	0	0	0	0	0	0	0	0	2		0	1.38629	0	0	0	0	0	0	0	0	0	0	0	1.09861
0	1	0	0	0	0	0	0	0	0	9	4	1	0		0	0.693147	0	0	0	0	0	0	0	0	2.30259	1.60944	0.693147	0
0	0	0	0	0	0	0	0	0	0	7	6	0	0		0	0	0	0	0	0	0	0	0	0	2.07944	1.94591	0	0
0	4	0	0	0	0	0	0	0	1	3	0	0	2		0	1.60944	0	0	0	0	0	0	0	0.693147	1.38629	0	0	1.09861
0	7	1	5	0	0	0	0	0	0	31	14	4	3		0	2.07944	0.693147	1.79176	0	0	0	0	0	0	3.46574	2.70805	1.60944	1.38629
0	0	1	1	0	20	0	0	0	0	32	11	2	0		0	0	0.693147	0.693147	0	3.04452	0	0	0	0	3.49651	2.48491	1.09861	0
0	4	1	0	0	0	0	0	0	0	3	0	2	9		0	1.60944	0.693147	0	0	0	0	0	0	0	1.38629	0	1.09861	2.30259
0	1	0	4	0	150	0	0	0	2	33	21	10	1		0	0.693147	0	1.60944	0	5.01728	0	0	0	1.09861	3.52636	3.09104	2.3979	0.693147
0	0	0	1	0	0	1	0	0	2	10	5	17	0		0	0	0	0.693147	0	0	0.693147	0	0	1.09861	2.3979	1.79176	2.89037	0
0	6	0	3	0	0	0	0	0	6	0	0	2	3		0	1.94591	0	1.38629	0	0	0	0	0	1.94591	0	0	1.09861	1.38629
0	0	0	1	0	0	0	0	0	0	0	7	9	0		0	0	0	0.693147	0	0	0	0	0	0	0	2.07944	2.30259	0
0	0	3	2	0	0	0	0	0	11	1	7	6	0		0	0	1.38629	1.09861	0	0	0	0	0	2.48491	0.693147	2.07944	1.94591	0
0	10	0	0	0	0	0	0	49	6	0	0	3	4		0	2.3979	0	0	0	0	0	0	3.91202	1.94591	0	0	1.38629	1.60944
100	52	0	9	0	0	0	0	5	3	0	6	29	0		4.61512	3.97029	0	2.30259	0	0	0	0	1.79176	1.38629	0	1.94591	3.4012	0
0	0	4	0	0	0	1	0	3	4	2	3	4	1		0	0	1.60944	0	0	0	0.693147	0	1.38629	1.60944	1.09861	1.38629	1.60944	0.693147
0	4	1	1	0	0	0	0	18	15	1	0	3	5		0	1.60944	0.693147	0.693147	0	0	0	0	2.94444	2.77259	0.693147	0	1.38629	1.79176
0	6	0	1	0	10	2	0	1	4	5	9	5	0		0	1.94591	0	0.693147	0	2.3979	1.09861	0	0.693147	1.60944	1.79176	2.30259	1.79176	0
0	0	1	0	0	0	0	0	2	7	1	6	1	1		0	0	0.693147	0	0	0	0	0	1.09861	2.07944	0.693147	1.94591	0.693147	0.693147
0	5	2	3	0	0	1	0	4	19	1	1	0	7		0	1.79176	1.09861	1.38629	0	0	0.693147	0	1.60944	2.99573	0.693147	0.693147	0	2.07944
0	10	0	3	0	0	3	0	0	7	7	6	6	0		0	2.3979	0	1.38629	0	0	1.38629	0	0	2.07944	2.07944	1.94591	1.94591	0
0	0	4	0	0	0	0	0	2	4	4	7	1	0		0	0	1.60944	0	0	0	0	0	1.09861	1.60944	1.60944	2.07944	0.693147	0
0	1	1	5	0	0	0	0	3	17	1	0	1	2		0	0.693147	0.693147	1.79176	0	0	0	0	1.38629	2.89037	0.693147	0	0.693147	1.09861
0	1	0	1	0	20	0	1	0	4	248	17	6	0		0	0.693147	0	0.693147	0	3.04452	0	0.693147	0	1.60944	5.51745	2.89037	1.94591	0
0	0	2	1	0	0	3	3	1	4	50	8	1	0		0	0	1.09861	0.693147	0	0	1.38629	1.38629	0.693147	1.60944	3.93183	2.19722	0.693147	0
1	0	0	3	0	0	0	0	9	10	4	0	14	3		0.693147	0	0	1.38629	0	0	0	0	2.30259	2.3979	1.60944	0	2.70805	1.38629
0	2	2	1	0	10	4	4	1	3	49	7	14	1		0	1.09861	1.09861	0.693147	0	2.3979	1.60944	1.60944	0.693147	1.38629	3.91202	2.07944	2.70805	0.693147
0	0	4	0	0	202	1	2	1	1	77	11	5	0		0	0	1.60944	0	0	5.31321	0.693147	1.09861	0.693147	0.693147	4.35671	2.48491	1.79176	0
0	1	0	1	0	300	0	1	6	12	5	0	12	5		0	0.693147	0	0.693147	0	5.70711	0	0.693147	1.94591	2.56495	1.79176	0	2.56495	1.79176
0	0	0	0	0	0	2	1	0	7	131	44	18	0		0	0	0	0	0	0	1.09861	0.693147	0	2.07944	4.8828	3.80666	2.94444	0
0	0	1	2	1	15	0	0	15	2	71	7	1	0		0	0	0.693147	1.09861	0.693147	2.77259	0	0	2.77259	1.09861	4.27667	2.07944	0.693147	0
0	1	0	0	1	503	0	0	1	6	0	0	10	1		0	0.693147	0	0	0.693147	6.22258	0	0	0.693147	1.94591	0	0	2.3979	0.693147
0	0	0	1	0	0	0	0	1	2	38	4	15	0		0	0	0	0.693147	0	0	0	0	0.693147	1.09861	3.66356	1.60944	2.77259	0
0	0	1	0	0	0	0	1	10	9	25	1	14	0		0	0	0.693147	0	0	0	0	0.693147	2.3979	2.30259	3.2581	0.693147	2.70805	0
0	1	0	0	0	300	1	1	2	15	1	0	20	1		0	0.693147	0	0	0	5.70711	0.693147	0.693147	1.09861	2.77259	0.693147	0	3.04452	0.693147
0	0	0	0	0	300	2	1	0	7	19	10	15	0		0	0	0	0	0	5.70711	1.09861	0.693147	0	2.07944	2.99573	2.3979	2.77259	0
0	0	0	0	0	0	0	0	0	3	29	2	6	0		0	0	0	0	0	0	0	0	0	1.38629	3.4012	1.09861	1.94591	0
0	0	1	0	0	0	0	0	3	7	0	0	6	1		0	0	0.693147	0	0	0	0	0	1.38629	2.07944	0	0	1.94591	0.693147
0	0	0	3	0	200	0	0	0	5	29	7	6	2		0	0	0	1.38629	0	5.3033	0	0	0	1.79176	3.4012	2.07944	1.94591	1.09861
50	0	0	0	0	0	0	0	1	0	15	1	4	1		3.93183	0	0	0	0	0	0	0	0.693147	0	2.77259	0.693147	1.60944	0.693147
0	1	0	0	0	0	0	0	0	8	1	0	2	2		0	0.693147	0	0	0	0	0	0	0	2.19722	0.693147	0	1.09861	1.09861
0	3	1	3	0	200	0	0	0	5	62	6	16	0		0	1.38629	0.693147	1.38629	0	5.3033	0	0	0	1.79176	4.14313	1.94591	2.83321	0
0	0	0	0	0	100	0	0	0	0	31	0	5	0		0	0	0	0	0	4.61512	0	0	0	0	3.46574	0	1.79176	0
0	2	1	0	0	100	0	0	0	7	0	0	3	4		0	1.09861	0.693147	0	0	4.61512	0	0	0	2.07944	0	0	1.38629	1.60944
0	2	0	0	0	30	0	0	0	1	39	2	9	1		0	1.09861	0	0	0	3.43399	0	0	0	0.693147	3.68888	1.09861	2.30259	0.693147
50	0	0	0	0	0	0	0	0	1	45	3	4	0		3.93183	0	0	0	0	0	0	0	0	0.693147	3.82864	1.38629	1.60944	0
0	2	1	0	0	0	0	0	0	3	1	0	3	2		0	1.09861	0.693147	0	0	0	0	0	0	1.38629	0.693147	0	1.38629	1.09861
0	4	0	0	0	0	0	0	0	1	76	8	1	0		0	1.60944	0	0	0	0	0	0	0	0.693147	4.34381	2.19722	0.693147	0
0	0	0	0	0	30	0	0	0	0	46	1	2	1		0	0	0	0	0	3.43399	0	0	0	0	3.85015	0.693147	1.09861	0.693147
0	1	0	0	0	100	0	0	0	1	23	0	4	0		0	0.693147	0	0	0	4.61512	0	0	0	0.693147	3.17805	0	1.60944	0
0	2	0	0	0	0	0	0	0	0	34	1	2	0		0	1.09861	0	0	0	0	0	0	0	0	3.55535	0.693147	1.09861	0
0	0	0	0	0	300	0	0	0	1	7	5	0	1		0	0	0	0	0	5.70711	0	0	0	0.693147	2.07944	1.79176	0	0.693147
0	1	0	0	0	30	0	0	0	1	1	0	2	2		0	0.693147	0	0	0	3.43399	0	0	0	0.693147	0.693147	0	1.09861	1.09861
0	0	0	0	0	0	0	0	0	0	10	7	3	1		0	0	0	0	0	0	0	0	0	0	2.3979	2.07944	1.38629	0.693147
0	0	0	0	0	0	0	0	0	0	18	6	3	0		0	0	0	0	0	0	0	0	0	0	2.94444	1.94591	1.38629	0
0	0	0	0	0	0	0	0	0	2	0	0	0	0		0	0	0	0	0	0	0	0	0	1.09861	0	0	0	0
0	0	0	0	0	0	0	0	0	0	14	11	0	0		0	0	0	0	0	0	0	0	0	0	2.70805	2.48491	0	0
0	0	0	0	0	0	0	0	0	0	18	3	4	0		0	0	0	0	0	0	0	0	0	0	2.94444	1.38629	1.60944	0
0	1	0	0	0	0	0	0	0	1	3	0	1	5		0	0.693147	0	0	0	0	0	0	0	0.693147	1.38629	0	0.693147	1.79176
0	1	0	0	0	0	3	0	0	0	16	7	3	1		0	0.693147	0	0	0	0	1.38629	0	0	0	2.83321	2.07944	1.38629	0.693147
0	0	0	0	0	0	0	0	0	0	18	3	4	0		0	0	0	0	0	0	0	0	0	0	2.94444	1.38629	1.60944	0
0	2	0	0	0	0	0	0	0	2	1	0	1	7		0	1.09861	0	0	0	0	0	0	0	1.09861	0.693147	0	0.693147	2.07944
0	0	0	0	0	0	0	0	0	0	12	12	0	1		0	0	0	0	0	0	0	0	0	0	2.56495	2.56495	0	0.693147
0	0	0	0	0	0	0	0	0	1	11	8	1	1		0	0	0	0	0	0	0	0	0	0.693147	2.48491	2.19722	0.693147	0.693147
0	1	0	0	0	0	0	0	0	2	1	0	0	1		0	0.693147	0	0	0	0	0	0	0	1.09861	0.693147	0	0	0.693147
0	0	0	0	0	0	0	0	0	0	11	5	0	0		0	0	0	0	0	0	0	0	0	0	2.48491	1.79176	0	0
0	0	0	0	0	0	0	0	0	0	12	6	0	2		0	0	0	0	0	0	0	0	0	0	2.56495	1.94591	0	1.09861
0	0	1	0	0	0	0	0	0	1	0	1	0	4		0	0	0.693147	0	0	0	0	0	0	0.693147	0	0.693147	0	1.60944
0	0	0	0	0	0	0	0	0	0	13	3	2	1		0	0	0	0	0	0	0	0	0	0	2.63906	1.38629	1.09861	0.693147
0	0	0	0	0	0	0	0	0	0	22	2	3	1		0	0	0	0	0	0	0	0	0	0	3.13549	1.09861	1.38629	0.693147
0	2	0	0	0	0	0	0	0	2	1	0	0	5		0	1.09861	0	0	0	0	0	0	0	1.09861	0.693147	0	0	1.79176
0	0	0	0	0	0	0	0	0	0	5	4	1	0		0	0	0	0	0	0	0	0	0	0	1.79176	1.60944	0.693147	0
0	0	0	0	0	0	0	0	0	0	3	8	2	1		0	0	0	0	0	0	0	0	0	0	1.38629	2.19722	1.09861	0.693147
0	0	0	0	0	0	0	0	0	1	0	0	0	3		0	0	0	0	0	0	0	0	0	0.693147	0	0	0	1.38629
0	0	0	0	0	0	0	0	0	0	27	5	2	0		0	0	0	0	0	0	0	0	0	0	3.3322	1.79176	1.09861	0
0	0	0	1	0	0	0	0	0	0	10	4	3	1		0	0	0	0.693147	0	0	0	0	0	0	2.3979	1.60944	1.38629	0.693147
0	1	0	0	0	0	0	0	0	5	3	0	0	2		0	0.693147	0	0	0	0	0	0	0	1.79176	1.38629	0	0	1.09861
0	2	0	0	0	0	0	0	0	1	17	3	1	1		0	1.09861	0	0	0	0	0	0	0	0.693147	2.89037	1.38629	0.693147	0.693147
0	0	0	0	0	0	0	0	0	2	10	0	1	2		0	0	0	0	0	0	0	0	0	1.09861	2.3979	0	0.693147	1.09861
0	202	0	0	0	0	0	0	0	3	2	0	0	1		0	5.31321	0	0	0	0	0	0	0	1.38629	1.09861	0	0	0.693147
0	0	0	0	0	0	0	0	0	0	7	0	6	0		0	0	0	0	0	0	0	0	0	0	2.07944	0	1.94591	0
0	0	0	0	0	0	1	0	0	0	2	0	0	0		0	0	0	0	0	0	0.693147	0	0	0	1.09861	0	0	0
0	1	0	1	0	0	0	0	0	2	1	0	0	1		0	0.693147	0	0.693147	0	0	0	0	0	1.09861	0.693147	0	0	0.693147
1200	11	0	0	0	0	1	0	0	0	5	0	3	1		7.09091	2.48491	0	0	0	0	0.693147	0	0	0	1.79176	0	1.38629	0.693147
200	50	0	0	0	200	0	0	0	1	5	0	1	1		5.3033	3.93183	0	0	0	5.3033	0	0	0	0.693147	1.79176	0	0.693147	0.693147
0	4	0	0	0	0	0	0	0	4	4	2	0	1		0	1.60944	0	0	0	0	0	0	0	1.60944	1.60944	1.09861	0	0.693147
0	13	1	2	0	30	1	1	1	4	0	0	11	1		0	2.63906	0.693147	1.09861	0	3.43399	0.693147	0.693147	0.693147	1.60944	0	0	2.48491	0.693147
0	3	1	1	0	0	0	0	4	1	1	3	2	3		0	1.38629	0.693147	0.693147	0	0	0	0	1.60944	0.693147	0.693147	1.38629	1.09861	1.38629
0	4	0	1	0	0	0	0	11	7	0	0	4	2		0	1.60944	0	0.693147	0	0	0	0	2.48491	2.07944	0	0	1.60944	1.09861
0	36	1	1	0	0	1	0	2	3	0	3	6	0		0	3.61092	0.693147	0.693147	0	0	0.693147	0	1.09861	1.38629	0	1.38629	1.94591	0
0	3	0	0	0	0	0	0	11	1	0	0	2	0		0	1.38629	0	0	0	0	0	0	2.48491	0.693147	0	0	1.09861	0
0	15	0	2	0	0	0	0	7	3	0	0	2	3		0	2.77259	0	1.09861	0	0	0	0	2.07944	1.38629	0	0	1.09861	1.38629
0	10	0	0	0	225	0	1	1	2	9	2	2	1		0	2.3979	0	0	0	5.42053	0	0.693147	0.693147	1.09861	2.30259	1.09861	1.09861	0.693147
0	0	0	0	0	100	1	1	2	2	0	1	2	0		0	0	0	0	0	4.61512	0.693147	0.693147	1.09861	1.09861	0	0.693147	1.09861	0
0	7	0	0	0	6	0	0	8	8	0	0	1	1		0	2.07944	0	0	0	1.94591	0	0	2.19722	2.19722	0	0	0.693147	0.693147
0	1	1	1	0	2	5	3	0	5	8	11	1	1		0	0.693147	0.693147	0.693147	0	1.09861	1.79176	1.38629	0	1.79176	2.19722	2.48491	0.693147	0.693147
0	2	0	0	0	303	0	10	1	2	9	2	2	0		0	1.09861	0	0	0	5.71703	0	2.3979	0.693147	1.09861	2.30259	1.09861	1.09861	0
0	38	0	0	2	0	0	1	2	9	1	0	0	2		0	3.66356	0	0	1.09861	0	0	0.693147	1.09861	2.30259	0.693147	0	0	1.09861
0	2	0	0	0	10	0	0	0	2	97	7	3	1		0	1.09861	0	0	0	2.3979	0	0	0	1.09861	4.58497	2.07944	1.38629	0.693147
0	0	1	0	0	0	3	3	0	0	33	0	0	0		0	0	0.693147	0	0	0	1.38629	1.38629	0	0	3.52636	0	0	0
0	24	0	0	1	0	1	0	2	3	16	0	2	1		0	3.21888	0	0	0.693147	0	0.693147	0	1.09861	1.38629	2.83321	0	1.09861	0.693147
0	0	0	0	0	3	11	1	0	6	96	2	3	2		0	0	0	0	0	1.38629	2.48491	0.693147	0	1.94591	4.57471	1.09861	1.38629	1.09861
0	1	0	0	0	60	0	2	6	3	181	3	1	1		0	0.693147	0	0	0	4.11087	0	1.09861	1.94591	1.38629	5.20401	1.38629	0.693147	0.693147
0	52	0	0	2	200	15	0	0	7	49	3	18	2		0	3.97029	0	0	1.09861	5.3033	2.77259	0	0	2.07944	3.91202	1.38629	2.94444	1.09861
0	2	0	0	0	5	8	0	0	5	135	6	3	1		0	1.09861	0	0	0	1.79176	2.19722	0	0	1.79176	4.91265	1.94591	1.38629	0.693147
0	6	0	0	1	400	0	3	1	5	146	1	3	2		0	1.94591	0	0	0.693147	5.99396	0	1.38629	0.693147	1.79176	4.99043	0.693147	1.38629	1.09861
1	55	0	0	0	200	10	0	0	7	25	0	22	0		0.693147	4.02535	0	0	0	5.3033	2.3979	0	0	2.07944	3.2581	0	3.13549	0
0	8	0	1	1	0	1	0	2	4	50	9	6	3		0	2.19722	0	0.693147	0.693147	0	0.693147	0	1.09861	1.60944	3.93183	2.30259	1.94591	1.38629
0	0	0	0	0	50	0	1	0	0	26	3	3	1		0	0	0	0	0	3.93183	0	0.693147	0	0	3.29584	1.38629	1.38629	0.693147
0	0	0	0	2	0	0	0	2	8	0	0	7	0		0	0	0	0	1.09861	0	0	0	1.09861	2.19722	0	0	2.07944	0
0	20	0	1	0	30	2	0	0	0	19	5	4	2		0	3.04452	0	0.693147	0	3.43399	1.09861	0	0	0	2.99573	1.79176	1.60944	1.09861
0	3	0	0	0	50	0	1	0	3	12	0	9	2		0	1.38629	0	0	0	3.93183	0	0.693147	0	1.38629	2.56495	0	2.30259	1.09861
0	1	1	0	0	200	0	0	4	8	5	0	3	0		0	0.693147	0.693147	0	0	5.3033	0	0	1.60944	2.19722	1.79176	0	1.38629	0
0	34	0	1	0	0	0	0	0	2	62	5	8	1		0	3.55535	0	0.693147	0	0	0	0	0	1.09861	4.14313	1.79176	2.19722	0.693147
0	0	0	0	0	0	0	0	0	0	29	3	34	0		0	0	0	0	0	0	0	0	0	0	3.4012	1.38629	3.55535	0
0	3	0	0	0	0	0	0	0	5	7	0	4	11		0	1.38629	0	0	0	0	0	0	0	1.79176	2.07944	0	1.60944	2.48491
0	3	0	0	0	0	1	0	1	2	67	4	9	1		0	1.38629	0	0	0	0	0.693147	0	0.693147	1.09861	4.21951	1.60944	2.30259	0.693147
0	4	0	0	0	30	0	0	0	3	52	3	7	0		0	1.60944	0	0	0	3.43399	0	0	0	1.38629	3.97029	1.38629	2.07944	0
0	7	0	0	0	0	0	0	0	2	13	5	3	7		0	2.07944	0	0	0	0	0	0	0	1.09861	2.63906	1.79176	1.38629	2.07944
0	6	0	1	0	0	2	0	0	3	43	8	9	0		0	1.94591	0	0.693147	0	0	1.09861	0	0	1.38629	3.78419	2.19722	2.30259	0
0	3	1	0	0	550	1	0	1	0	35	0	10	1		0	1.38629	0.693147	0	0	6.31173	0.693147	0	0.693147	0	3.58352	0	2.3979	0.693147
0	6	0	0	0	0	0	0	0	4	0	0	2	3		0	1.94591	0	0	0	0	0	0	0	1.60944	0	0	1.09861	1.38629
0	21	0	1	0	0	0	0	0	1	28	3	5	0		0	3.09104	0	0.693147	0	0	0	0	0	0.693147	3.3673	1.38629	1.79176	0
1000	6	0	0	0	300	1	0	0	0	17	0	1	1		6.90875	1.94591	0	0	0	5.70711	0.693147	0	0	0	2.89037	0	0.693147	0.693147
130	4	0	0	0	0	0	0	0	1	7	0	2	0		4.8752	1.60944	0	0	0	0	0	0	0	0.693147	2.07944	0	1.09861	0
800	16	0	0	0	0	0	0	0	0	19	7	3	0		6.68586	2.83321	0	0	0	0	0	0	0	0	2.99573	2.07944	1.38629	0
1800	12	0	0	0	200	0	0	0	0	7	0	4	0		7.4961	2.56495	0	0	0	5.3033	0	0	0	0	2.07944	0	1.60944	0
500	6	0	0	0	0	0	0	0	0	0	0	0	1		6.21661	1.94591	0	0	0	0	0	0	0	0	0	0	0	0.693147
8232	3326	130	216	31	21850	229	386	390	1074	5031	1340	1989	315
360	360	360	360	360	360	360	360	360	360	360	360	360	360
18	255	85	112	23	115	77	55	89	241	284	218	260	153
