# Supplementary material for: Recovery of Coastal Fauna after the 2011 Tsunami in Japan as Determined by Bimonthly Underwater Visual Censuses Conducted over Five Years
Source: PLoS One. 2016 Dec 12;11(12):e0168261. doi: 10.1371/journal.pone.0168261 (PMC5152922; doi:10.1371/journal.pone.0168261)
Supplement: S6 Table — (XLS) [file pone.0168261.s006.xls]

## Sheet: Sheet1
Year	Date	Station	Line	Shell length
2013	2013-05-20	3	5	11
2013	2013-09-25	3	3	11
2013	2013-11-29	2	4	6
2013	2013-11-29	4	10	6
2014	2014-01-31	3	8	12
2014	2014-05-08	3	5	13
2014	2014-07-17	3	4	9
2014	2014-07-17	3	4	8
2015	2015-03-15	3	8	7
2015	2015-03-15	3	8	9
2015	2015-03-15	3	8	9
2015	2015-05-23	3	5	9
2015	2015-07-25	3	7	9
2015	2015-07-25	3	7	12
2015	2015-07-25	4	8	11
2015	2015-07-25	4	9	12
2015	2015-09-26	3	5	10
2015	2015-09-26	4	5	11
2015	2015-09-26	4	5	11
2015	2015-09-26	4	5	11
2015	2015-09-26	4	5	13
2015	2015-09-26	4	5	13
2015	2015-09-26	4	6	11
2015	2015-09-26	4	6	10
2015	2015-11-21	3	6	10
2015	2015-11-21	4	10	13
2016	2016-01-22	3	3	10
2016	2016-01-22	3	4	12
2016	2016-01-22	3	5	11
2016	2016-01-22	3	5	11
2016	2016-01-22	3	5	11
2016	2016-01-22	3	5	6
2016	2016-01-22	3	6	6
2016	2016-01-22	3	6	11
2016	2016-01-22	3	7	11
2016	2016-01-22	3	7	11
2016	2016-01-22	3	7	10
2016	2016-01-22	3	8	11
2016	2016-01-22	3	8	10
2016	2016-01-22	3	9	9
2016	2016-01-22	3	9	11
2016	2016-01-22	3	9	12
2016	2016-01-22	3	9	7
2016	2016-01-22	4	7	11
2016	2016-01-22	4	8	12
2016	2016-01-22	4	8	12
2016	2016-01-22	4	8	11
2016	2016-01-22	4	8	10
2016	2016-01-22	4	9	12
2016	2016-01-22	4	9	14
2016	2016-01-22	4	10	10
2016	2016-03-08	2	2	13
2016	2016-03-08	2	7	12
2016	2016-03-08	2	9	13
2016	2016-03-08	2	10	11
2016	2016-03-08	3	3	12
2016	2016-03-08	3	4	12
2016	2016-03-08	3	4	9
2016	2016-03-08	3	4	10
2016	2016-03-08	3	6	12
2016	2016-03-08	3	6	12
2016	2016-03-08	3	6	13
2016	2016-03-08	3	6	9
2016	2016-03-08	3	8	12
2016	2016-03-08	3	9	10
2016	2016-03-08	3	10	11
2016	2016-03-08	4	1	13
2016	2016-03-08	4	6	12
2016	2016-03-08	4	6	12
2016	2016-03-08	4	6	13
2016	2016-03-08	4	7	12
2016	2016-03-08	4	7	13
2016	2016-03-08	4	8	12
2016	2016-03-08	4	9	12
2016	2016-03-08	4	10	13
2016	2016-03-08	4	10	13
2016	2016-03-08	4	10	12
2016	2016-03-08	4	10	12
2016	2016-03-08	4	10	12
2016	2016-03-08	4	10	12
